# Supplementary material for: Anaplastic transformation in thyroid cancer revealed by single-cell transcriptomics
Source: J Clin Invest. 2023 Jun 1;133(11):e169653. doi: 10.1172/JCI169653 (PMC10231997; doi:10.1172/JCI169653)
Supplement: Supplemental tables 1-8 [file jci-133-169653-s102.xlsx]

## Sheet: Table S1
Table S1 - Samples information, related to Figure 1
Sample IDs	Tissue origins	Patient IDs	Cancer type	Age	Sex	T	N	M	Treatment	Survival (days)	BRAF mutation	P53 mutation	RAS mutation	TERT promoter
PTC01	PTC255 tumor	PTC01	differentiated papillary thyroid	33	F	T2	N1b	n/a	untreated	1025	na	na	na	na
PTC02	PTC285 tumor	PTC02	differentiated papillary thyroid with 15% poor differitiated component	69	M	T3b	Nx	Mx	untreated	574	na	na	na	na
PTC03	PTC286 tumor	PTC03	differentiated papillary thyroid	67	M	T4a	N1b	n/a	treated, 5 month of Dabrafenib/Trametinib	887	mut	wt	wt	mut
NORM03	PTC286 adjacent normal
PTC04	PTC288 tumor	PTC04	differentiated papillary thyroid	15	F	T4a	N1b	M1	untreated	701	wt	wt	wt	wt
PTC05	PTC293 tumor	PTC05	differentiated papillary thyroid	23	F	T4a	N1b	n/a	untreated	812	mut	wt	wt	wt
PTC06	PTC294 tumor	PTC06	differentiated papillary thyroid	40	M	T2a	N1b	Mx	untreated	744	mut	wt	wt	wt
PTC07	PTC297 tumor	PTC07	differentiated papillary thyroid	32	F	T2	N0	n/a	untreated	664	na	na	na	na
NORM07	PTC297 adjacent normal
ATC08	ATC248 tumor	ATC08	anaplastic thyroid cancer	70	F	T4a	N1b	M1	treated, 3 month of Atezolizumab/vermuafenib/cobimetinib	351	mut	mut	wt	wt
ATC09	ATC265 tumor	ATC09	anaplastic thyroid cancer	51	F	T4b	N1b	M1	untreated	1169	mut	wt	wt	mut
ATC10	ATC267 tumor	ATC10	anaplastic thyroid cancer	68	M	T4a	N0	M0	untreated	1232	wt	mut	wt	wt
ATC11	ATC269 tumor	ATC11	anaplastic thyroid cancer	59	M	T4b	N1b	M1	untreated	206	wt	wt	mut	mut
ATC12	ATC273 tumor	ATC12	anaplastic thyroid cancer	51	F	T4a	N1b	M1	untreated	271	wt	mut	mut	mut
ATC13	ATC275 tumor	ATC13	anaplastic thyroid cancer	69	F	T3a	N0	M0	untreated	394	wt	wt	mut	wt
ATC14	ATC287 tumor	ATC14	anaplastic thyroid cancer	59	M	T3a	N0	M0	untreated	876	wt	mut	wt	mut
ATC15	ATC295 tumor	ATC15	anaplastic thyroid cancer	48	F	T4a	N0	M0	untreated	798	na	na	na	na
ATC17	ATC307 tumor	ATC17	anaplastic thyroid cancer	57	F	T4a	N0	M0	untreated	349	wt	mut	mut	mut
ATC18	ATC309 tumor	ATC18	anaplastic thyroid cancer	65	F	T3b	N1b	M1	untreated	314	na	na	na	na
NORM18	ATC309 adjacent normal
NORM19	TC259 normal thyroid	PTC19	thymic cancer	53	F	T4	N1b	n/a	untreated	na	na	na	na	na
NORM20	PTC278 adjacent normal	PTC20	differentiated papillary thyroid	37	F	T2	N1a	n/a	untreated	na	na	na	na	na
NORM21	PTC283 adjacent normal	PTC21	differentiated papillary thyroid	47	F	n/a	n/a	n/a	untreated	na	na	na	na	na
ATC12CL	MDA-T273 cell line	ATC12	anaplastic thyroid cancer	51	F	T4a	N1b	M1	untreated	271	wt	mut	mut	mut
ATC11CL	MDA-T269 cell line	ATC11	anaplastic thyroid cancer	59	M	T4b	N1b	M1	untreated	206	wt	wt	mut	mut
ATC22CL	MDA-T215 cell line	ATC22	anaplastic thyroid cancer	68	M	T4a	N1b	M1	untreated	261	wt	mut	wt	wt
ATC09CL	MDA-T265 cell line	ATC09	anaplastic thyroid cancer	51	F	T4b	N1b	M1	untreated	1169	mut	wt	wt	mut
ATC23CL	MDA-T220 cell line	ATC23	anaplastic thyroid cancer	63	F	T4a	N1b	M1	dabrafenib/trametinib for 1 year	1598	mut	mut	wt	mut
ATC08CL	MDA-T248 cell line	ATC08	anaplastic thyroid cancer	70	F	T4a	N1b	M1	3 months of atezolizumab/vemuafenib/cobimetinib	351	mut	mut	wt	mut
ATC24CL	MDA-T245 cell line	ATC24	anaplastic thyroid cancer	79	F	T4a	N1b	M0	untreated	465	wt	wt	wt	wt
ATC25CL	MDA-T264 cell line	ATC25	anaplastic thyroid cancer	39	F	T4a	N1b	M1	untreated	235	mut	wt	mut	mut
ATC26CL	MDA-T225 cell line	ATC26	anaplastic thyroid cancer	53	M	T4a	N1b	M0	untreated	1824	wt	mut	wt	wt

## Sheet: Table S2
Table S2 - Number of Cells and subtypes of prediction in each sample, related to Figure 1
Sample IDs	Tissue origins	predicted subtypes	No. of cells analyzed	No. of myeloids	No. of T cells	No. of NK cells	No. of B cells	No. of fibroblasts	No. of endothelial cells	No. of TFCs	No. of PTCs	No. of iATCs	No. of mATCs
PTC01	PTC255 tumor	PTC	5543	776	536	156	53	126	266	10	3120	2	4
PTC02	PTC285 tumor	PTC	2855	41	1850	33	931	0	0	0	0	0	0
PTC03	PTC286 tumor	PTC	996	470	282	58	0	26	0	9	83	3	0
NORM03	PTC286 adjacent normal	NORM	808	35	563	42	0	0	0	141	12	10	5
PTC04	PTC288 tumor	PTC	2796	781	197	54	0	60	103	5	1015	0	0
PTC05	PTC293 tumor	PTC	2742	1126	761	44	20	16	15	4	756	0	0
PTC06	PTC294 tumor	PTC	3109	1585	841	138	57	0	31	4	452	0	0
PTC07	PTC297 tumor	PTC	6928	2750	987	128	51	71	214	29	2696	0	1
NORM07	PTC297 adjacent normal	NORM	1812	316	1169	100	42	0	29	148	13	4	0
ATC08	ATC248 tumor	iATC	8994	28	8257	248	171	55	0	1	21	208	5
ATC09	ATC265 tumor	mATC	2091	227	468	18	12	426	7	2	6	36	889
ATC10	ATC267 tumor	mATC	6525	127	5717	150	461	0	0	1	0	3	66
ATC11	ATC269 tumor	mATC	3226	794	2058	131	43	0	0	0	1	6	193
ATC12	ATC273 tumor	mATC	1789	167	200	11	0	0	16	0	0	1	1394
ATC13	ATC275 tumor	mATC	5017	691	258	16	0	134	94	1	0	0	3823
ATC14	ATC287 tumor	iATC	2174	1863	225	23	27	13	0	6	5	11	1
ATC15	ATC295 tumor	iATC	2049	255	1576	58	104	0	0	8	25	19	4
ATC17	ATC307 tumor	mATC	2071	261	1634	104	63	0	0	0	0	0	9
ATC18	ATC309 tumor	na	4417	65	1405	97	758	6	18	0	0	0	0
NORM18	ATC309 adjacent normal	NORM	2476	379	3543	178	195	122	0	125	2	0	0
NORM19	TC259 normal thyroid	NORM	1170	54	465	73	228	0	53	279	16	1	0
NORM20	PTC278 adjacent normal	NORM	1989	79	1264	48	551	0	18	28	1	0	0
NORM21	PTC283 adjacent normal	NORM	254	26	204	8	4	0	3	9	0	0	0

## Sheet: Table S3
Table S3 - The union of epithelial DEGs from all patients, related to Figure 2
AC003092.1	CD9	ENO1	ITGB5	NDUFA4	RAB11FIP1	SPINT2
AC007325.4	CDCP1	ENPP1	IYD	NDUFA4L2	RAB13	SPON2
ACTB	CDH1	ENTPD1	JPT1	NDUFB2	RAB21	SQSTM1
ACTG1	CDH11	EPAS1	JUP	NDUFC1	RAB25	SRI
ACTG2	CDH13	EPCAM	KCNJ15	NDUFC2	RAB3IP	SRRM2
ACTN1	CDK6	EPS8	KCNJ16	NEAT1	RABAC1	SRSF11
ADAMTS1	CDKN2A	ERRFI1	KCNQ1OT1	NEBL	RAC1	ST3GAL5
ADAMTS6	CEACAM5	ETFB	KDELR1	NEDD8	RAI14	ST6GAL2
ADAMTS9	CEACAM6	F3	KDELR2	NELL2	RAP1GAP	STARD10
ADGRF5	CEBPD	FABP4	KIAA1217	NEXN	RAPGEF3	STC1
ADGRG1	CENPX	FABP5	KLF5	NFIA	RBM25	STC2
ADIRF	CFTR	FAM189A2	KLF6	NFIB	RBM47	STX12
ADM	CHCHD10	FAM3C	KRIT1	NFIC	RBM5	SYNE1
AEBP1	CHCHD2	FAM3D	KRT14	NKTR	RBP4	SYNE2
AGR2	CHD2	FAP	KRT15	NKX2-1	RCAN1	TACSTD2
AGR3	CHI3L1	FBLN1	KRT16	NMB	RCN1	TAGLN
AHI1	CHPT1	FBN1	KRT17	NME1	RCN2	TALDO1
AKAP12	CISD3	FBXO17	KRT18	NME4	REG1A	TANC1
AKAP9	CITED1	FCGBP	KRT19	NMU	REG1B	TARS
AKR1B1	CITED2	FCGRT	KRT20	NNMT	REG3A	TBC1D15
AKR1B10	CKAP4	FGFR2	KRT5	NOP10	REG4	TBX3
AKR1C1	CKB	FHL1	KRT6A	NPC2	RGL3	TCEAL4
AKR1C2	CLDN16	FHL2	KRT6B	NPNT	RGS16	TCEAL9
AKR1C3	CLDN18	FIS1	KRT7	NQO1	RHEB	TCIM
AKT2	CLDN3	FKBP10	KRT8	NR2F1	RHOC	TENM1
AL121827.2	CLDN4	FKBP2	LAMB1	NR2F2	RHOD	TES
ALCAM	CLDN5	FLNA	LAMTOR4	NR4A1	RNASE4	TESC
ALDH1A1	CLDN7	FN1	LAPTM4A	NRP1	RND3	TFCP2L1
ANAPC11	CLEC11A	FNDC1	LARP6	NTM	ROMO1	TFF1
ANGPTL4	CLIC1	FOSB	LCN12	NTRK2	RPL19	TFF3
ANKRD26	CLIC3	FOXC2	LCN2	NUCB2	RPL4	TFPI
ANKRD28	CLIC4	FOXE1	LDHA	NUP107	RPL7	TFPI2
ANXA1	CLTB	FOXQ1	LDHB	NUPR1	RPL7A	TG
ANXA10	CLU	FSCN1	LENG8	OCIAD2	RPL8	TGFBI
ANXA2	CMYA5	FSTL1	LGALS1	OGA	RPS12	TGM2
ANXA3	CNN3	FTH1	LGALS3	OGN	RPS16	THAP7
ANXA4	CNOT2	FTL	LGALS3BP	OTOS	RPS17	THBS2
AP1S1	COA3	FTX	LGALS4	P4HA2	RPS2	THY1
AP2S1	COL18A1	FXYD3	LINC00662	P4HB	RPS4Y1	TIMM8B
APCDD1L	COL1A1	G0S2	LINC02154	PAEP	RPS5	TIMP1
APLP2	COL1A2	GADD45A	LIPG	PAGE2	RPS7	TIMP2
APOC1	COL3A1	GAGE2A	LMNA	PALLD	RRAGA	TIMP3
APOE	COL4A1	GAPDH	LMO3	PATJ	RRAS	TINAGL1
APP	COL5A1	GATAD1	LMO7	PAX8	RRBP1	TKT
APRT	COL5A2	GBP1	LONRF2	PBX1	RTN4	TM4SF1
AQP1	COL6A1	GCSH	LOX	PCOLCE	RUFY3	TM4SF4
ARGLU1	COL6A2	GDF15	LOXL1	PCP4	S100A1	TMC5
ARHGAP29	COL6A3	GGCT	LRP2	PCSK1N	S100A10	TMED9
ARHGAP36	COL7A1	GJA1	LRRK2	PCSK2	S100A11	TMEM141
ARMCX3	COL8A1	GJB2	LTBP1	PDAP1	S100A13	TMEM158
ARPC1A	COL9A3	GLS	LTBP4	PDCD5	S100A14	TMEM238
ASAH1	COPG1	GLUL	LUM	PDE5A	S100A16	TMEM54
ASPH	COX5B	GMDS	LYZ	PDE8B	S100A2	TMEM59
ASPN	COX6B1	GNAS	MACF1	PDGFRB	S100A6	TMEM98
ATF3	COX7A1	GNB2	MAFB	PDIA3	S100A9	TMSB10
ATF4	CPE	GNG11	MAL2	PDIA6	S100P	TNFRSF11B
ATF5	CPLANE1	GOLGA4	MALAT1	PDK4	SAA1	TNFRSF12A
ATOX1	CPQ	GOLGA8A	MALL	PDLIM1	SAA2	TPD52
ATP1A1	CPVL	GOLGA8B	MAOA	PDLIM4	SAMD4B	TPD52L1
ATP1B1	CRABP1	GOLGB1	MAP1B	PDPN	SASH1	TPI1
ATP5F1D	CRIP2	GOLM1	MAP4K4	PDZK1IP1	SCD	TPM1
ATP5MC1	CRLF1	GPNMB	MARCKS	PEBP1	SCG5	TPM2
ATP5MC3	CRNDE	GPRC5A	MARCKSL1	PEG10	SCPEP1	TPM4
ATP5MF	CRYAB	GPX2	MATN2	PERP	SCX	TPO
ATP5MPL	CRYBG3	GPX3	MDH2	PEX1	SDC2	TPPP3
ATXN7L3B	CSGALNACT1	GPX4	MDK	PGF	SDC4	TPST1
AURKAIP1	CSNK1E	GPX8	MDM2	PHB	SEC61G	TPT1
AXL	CST1	GRAMD2B	MDM4	PHGDH	SELENBP1	TRIB1
AZGP1	CST3	GRN	MEG3	PHGR1	SELENOM	TRIO
BACE2	CST6	GSN	MET	PHLDA2	SELENOP	TRMT9B
BASP1	CSTB	GSTA1	METTL7A	PHLDA3	SELENOW	TSC22D1
BAZ2B	CTHRC1	GSTP1	MFAP4	PHLDB2	SEM1	TSHR
BCAM	CTNNAL1	GTSF1	MFGE8	PHPT1	SERF2	TSHZ2
BCAP29	CTSB	H2AFJ	MGAT4B	PI3	SERPINA1	TSPAN1
BCAT1	CTSE	HBB	MGAT4C	PITX1	SERPINB3	TSPAN8
BDP1	CTSL	HDLBP	MGP	PKHD1L1	SERPINB4	TSTD1
BEX2	CTSZ	HES1	MGST1	PKM	SERPINE1	TTC3
BEX3	CXCL12	HHEX	MGST3	PLA2R1	SERPINE2	TUBA1A
BEX4	CXCL14	HHIP	MIEN1	PLAC8	SERPINF1	TUBA1B
BGN	CYBRD1	HILPDA	MIF	PLAC9	SERPINH1	TUBA1C
BHLHE40	CYP1B1	HINT1	MIR4435-2HG	PLAU	SFN	TUBB
BLVRB	CYSTM1	HMGA1	MLPH	PLAUR	SFRP1	TUBB3
BNIP3	DAB2	HNRNPH1	MLXIP	PLBD1	SFTA3	TUFM
BRI3	DAD1	HOOK2	MME	PLEC	SFTPB	TWIST1
BSG	DAPK2	HOOK3	MMP1	PLOD1	SGCE	TXN
C11orf96	DBI	HOPX	MMP10	PLOD2	SH3GLB1	TXNL1
C12orf75	DBN1	HSBP1	MMP14	PLPP2	SLC16A3	UACA
C15orf48	DCBLD2	HSP90B1	MMP2	PLPP3	SLC20A1	UBE2S
C16orf89	DCN	HSPA5	MMP7	PLS3	SLC25A13	UQCR11
C19orf33	DDR1	HSPB1	MPZL2	PNISR	SLC25A23	UQCRH
C1R	DDX17	HSPG2	MRPL52	PODXL	SLC25A29	USP54
C1S	DEPP1	ICAM1	MRPS23	POLR2J	SLC25A37	UTRN
C5orf46	DHRS3	ID1	MRPS34	POLR2L	SLC25A5	VCAM1
CA12	DIO1	ID3	MRPS6	POP7	SLC25A6	VCAN
CADM1	DIO2	ID4	MSRB2	POSTN	SLC26A4	VCL
CALD1	DMBT1	IER3	MT-ATP6	PPFIBP1	SLC26A4-AS1	VDAC1
CALR	DMKN	IFI27	MT-CO2	PPIB	SLC26A7	VEGFA
CALU	DNAH11	IFITM3	MT-ND1	PPIC	SLC34A2	VIM
CAMK2N1	DOCK9	IGF2BP2	MT-ND3	PPP1R14B	SLC35E3	VMP1
CANX	DSP	IGFBP3	MT1E	PPP1R9A	SLC44A1	VWF
CAPZA2	DST	IGFBP4	MT1F	PRDX1	SLC5A3	WARS
CAV1	DSTN	IGFBP5	MT1G	PRDX2	SLIRP	WDR11
CAV2	DUOX2	IGFBP6	MT1H	PRDX4	SLPI	WDR60
CAVIN1	DUSP5	IGFBP7	MT1M	PRDX5	SMIM22	WEE1
CAVIN3	DUSP6	IGFN1	MT1X	PRELID1	SMIM4	WFDC2
CCDC80	DYNC1LI2	IGKC	MT2A	PROS1	SNAP29	WSB1
CCDC85B	DYNLL1	IGSF1	MTCH1	PRRX1	SNHG19	XIST
CCL20	ECM1	IL13RA2	MTRNR2L8	PRSS23	SNX1	YBX3
CCL21	EDIL3	IL1RL1	MTUS1	PRSS3	SNX22	YWHAE
CCNB1	EEF1B2	INAFM1	MUC1	PSMB3	SOD3	ZBED2
CCND1	EFNB2	INHBA	MUC13	PSMB5	SORBS2	ZBTB16
CCNL2	EGR1	INMT	MUC15	PSMD8	SORD	ZCCHC12
CCT2	EIF4EBP1	INSR	MXRA5	PTCH1	SOX4	ZFAS1
CCT5	EIF5A	IRS1	MXRA7	PTMS	SPANXB1	ZFC3H1
CD151	EIF6	ITGA11	MXRA8	PTN	SPARC	ZFP36L1
CD24	ELF3	ITGA2	MYDGF	PTPRB	SPARCL1	ZG16B
CD55	ELL2	ITGA3	MYL9	PTTG1IP	SPINK1	ZNF568
CD59	ELOB	ITGA5	MZT2B	PTX3	SPINK4	ZNHIT1
CD63	EMP1	ITGB1	N4BP2L2	PXDN	SPINK5

## Sheet: Table S4
Table S4 - Upregulated genes in four epithelial subtypes, related to Figure 3
TFC		PTC		iATC		mATC
gene symbol	avg_log2FC	gene symbol	avg_log2FC	gene symbol	avg_log2FC	gene symbol	avg_log2FC
TFF3	5.42561	CLU	4.3725	LGALS4	4.86933	COL1A2	8.61033
MT1G	5.04955	APOE	4.10255	AGR2	3.9729	COL3A1	5.59742
TPO	4.47501	NPC2	4.08443	KRT19	3.45011	COL1A1	5.13923
MT1F	3.49861	CST6	3.66578	CEACAM5	3.34575	COL6A2	3.76635
MT1X	3.1904	C2orf40	3.40086	REG4	3.14211	COL6A1	3.54983
TG	3.12581	TACSTD2	3.36557	SPINK1	3.12559	TSPAN8	3.54008
SLC26A7	2.88433	ZCCHC12	3.16164	CEACAM6	3.06851	POSTN	3.31152
MTRNR2L12	2.6753	APOC1	3.05376	FXYD3	2.92819	CDK6	3.29851
MT1H	2.64546	SERPINA1	2.98693	FABP5	2.85391	COL6A3	3.26797
GPX3	2.50772	TSC22D1	2.93769	JPT1	2.72518	SPARC	3.26102
IYD	2.41977	CXCL14	2.77111	KRT18	2.65813	NDUFA4L2	3.24559
ID3	2.36427	SLC34A2	2.5467	KRT8	2.65788	MGP	3.22224
NUPR1	2.27321	EPCAM	2.4115	S100P	2.52605	BGN	3.07995
MT1E	2.24996	DUSP6	2.24557	AKR1C3	2.39478	LGALS1	3.06764
SLC26A4-AS1	2.21074	CTSH	2.13746	SFN	2.34999	TUBA1A	2.96482
CRYAB	2.10375	ARMCX3	2.10427	LYZ	2.31706	PLAC9	2.95849
DIO2	2.06687	PDLIM1	2.10365	S100A10	2.24796	ASPN	2.91841
CD24	2.05184	MGST1	2.10196	GPX2	2.22554	VCAN	2.87784
CHCHD10	2.02938	APLP2	2.09324	AGR3	2.2154	SLC35E3	2.70308
PLCG2	1.96077	CPE	2.04092	IFI27	2.19545	TRIO	2.61923
SLC26A4	1.95764	CD9	2.00223	S100A14	2.04757	MATN2	2.5699
ID4	1.92481	GSN	1.9164	AREG	1.99229	IFITM3	2.56973
SYNE1	1.87402	DAPK2	1.91486	S100A16	1.93965	GATAD1	2.56654
SORBS2	1.76556	CD55	1.896	IL32	1.89399	COL5A1	2.54106
ID1	1.75248	SDC4	1.849	CLIC1	1.82366	RPS16	2.52558
FCGBP	1.66833	ST3GAL5	1.80245	FTL	1.69093	COL5A2	2.51348
CRABP1	1.63831	NEAT1	1.75103	S100A11	1.66614	IFI27	2.47761
MTRNR2L8	1.59948	DHRS3	1.74847	TM4SF1	1.59579	CCT2	2.47674
SOD3	1.57602	TESC	1.73777	ANXA2	1.5597	KCNQ1OT1	2.46839
OTOS	1.56184	TCIM	1.73008	TXN	1.51752	THY1	2.39922
RGS16	1.56138	CITED1	1.72342	RPL19	1.43571	TUBA1B	2.39667
ALDH1A1	1.53933	CHPT1	1.69107	RPS2	1.34602	TFPI2	2.3719
PCP4	1.52325	PCSK2	1.67188	GSTP1	1.33738	MAP1B	2.30452
GBP1	1.49993	DSP	1.63964	LGALS3	1.31102	GNG11	2.30162
TFCP2L1	1.49761	LMO3	1.62557	EEF1B2	1.30199	PSMD8	2.2965
GLUL	1.4801	CADM1	1.62221	PPIA	1.27694	MDM2	2.27955
CITED2	1.45016	ITM2B	1.59584	RPL18	1.24737	NR2F2	2.27911
FHL1	1.43583	ARHGAP36	1.54014	PFN1	1.14868	CTHRC1	2.27266
PAX8	1.40738	BHLHE41	1.53756	COX4I1	1.10998	MARCKS	2.25631
NR4A1	1.39096	PERP	1.5338	CFL1	1.10884	IGFBP7	2.21433
PEBP1	1.38651	MPZL2	1.53198	RPS7	1.10559	ZEB2	2.21305
CYR61	1.37982	LCN12	1.52241	TPD52	1.10168	FBLN1	2.20648
SORD	1.3643	ANXA1	1.51451	FDPS	1.06445	LTBP4	2.20016
MAFB	1.36267	ZFP36L1	1.51112	RPL27	1.04982	LRP1	2.17869
EGR1	1.35158	SFTPB	1.48732	ANP32A	1.0478	RABAC1	2.1775
CKB	1.34359	SARAF	1.47268	MPC2	1.02162	PPP1R9A	2.15452
SLC25A29	1.33837	PROS1	1.43169	TIMM8B	1.01535	LINC00662	2.14942
AC007952.4	1.29529	LRRK2	1.41768	TXNDC17	1.01465	SGCE	2.12051
KRT7	1.28609	MET	1.40103	PPM1G	1.00188	MEG3	2.05008
PLA2R1	1.26989	DUSP5	1.38689			TBC1D15	2.03209
ATP1A1	1.25591	NELL2	1.36614			TPM4	2.02934
GCSH	1.23713	TPD52L1	1.32875			PLTP	2.01301
KRT8	1.22911	INMT	1.32734			ISG15	2.00205
DIO1	1.20431	CAMK2N1	1.32303			RAB21	2.00053
IER2	1.20186	IGSF1	1.31603			SEM1	1.95967
FOSB	1.19482	PDE5A	1.30366			PCOLCE	1.95022
ID2	1.19217	PCSK1N	1.30204			COL4A1	1.92437
RPL17	1.17239	PDLIM4	1.27891			FBXO17	1.92159
CLIC3	1.17051	PRDM1	1.27024			CNOT2	1.90563
NDUFB1	1.16749	LONRF2	1.26637			OGN	1.90058
C16orf89	1.16461	COL8A1	1.25037			FSTL1	1.83359
IPCEF1	1.15261	AC007325.4	1.24324			COL4A2	1.83213
SELENBP1	1.14259	TMEM59	1.23855			SERPINH1	1.81177
MT2A	1.11914	TXNIP	1.23769			BST2	1.79957
NDUFB2	1.11625	HBEGF	1.23163			TMEM158	1.79866
EGR2	1.111	CYP1B1	1.22798			MMP14	1.79829
PRDX1	1.09922	GABRB2	1.21238			DST	1.77185
GADD45B	1.08062	FRMD3	1.21197			CDH11	1.74562
ADIRF	1.07472	TMEM98	1.20361			TGFBI	1.74519
KLF6	1.06718	GGCT	1.2			SAMD4B	1.73271
TNFRSF11B	1.06477	S100A6	1.19967			JAG1	1.72882
TSHR	1.05887	TMEM243	1.15674			INHBA	1.71358
CPQ	1.05707	QPCT	1.15392			TSHZ2	1.70724
METTL7A	1.05153	SPOCK2	1.12982			RAB3IP	1.69702
CALR	1.03718	FUCA1	1.12611			EIF3K	1.6935
AAK1	1.02497	ENTPD1	1.12087			RPS19	1.68527
SNRPN	1.0181	UCP2	1.11667			DCN	1.67621
RAP1GAP	1.00931	PRR15	1.11253			EIF4EBP1	1.67175
ZFP36	1.00902	MTUS1	1.09603			RAI14	1.66779
ZBTB16	1.00694	OCIAD2	1.08606			COL12A1	1.6599
		EIF4A2	1.08525			C1QTNF3	1.64328
		TCERG1L	1.08003			F2R	1.63427
		RAB27A	1.07738			COL18A1	1.63325
		TNFRSF12A	1.0731			GAPDH	1.63165
		RPS4X	1.05976			FXYD1	1.61971
		STXBP6	1.05343			SPON2	1.56486
		CD47	1.03825			CALD1	1.56458
		ELF3	1.01349			ELN	1.56308
		SPINT1	1.00157			FRS2	1.55834
						LDHA	1.55774
						FBN1	1.55765
						CALU	1.5528
						TFPI	1.54992
						MFAP5	1.5495
						AHI1	1.51245
						PXDN	1.51218
						PTCH1	1.50992
						EMP3	1.4985
						PPP1R14A	1.49764
						ENC1	1.49508
						SUPT5H	1.49297
						PDGFRB	1.48567
						RCN3	1.47545
						TNFAIP6	1.47113
						NNMT	1.46373
						LUM	1.46182
						NUP107	1.46087
						ATXN7L3B	1.45881
						KRIT1	1.45112
						PTN	1.44839
						AKR1B1	1.44448
						CCDC34	1.43852
						ZNF568	1.43747
						FILIP1L	1.4367
						UCHL1	1.43201
						TKTL1	1.4281
						PRSS35	1.42494
						SLC29A1	1.42486
						ZFC3H1	1.41924
						PEX1	1.41562
						PDAP1	1.4146
						SLC25A13	1.40843
						THBS2	1.40475
						SERPINE1	1.39209
						FAM114A1	1.39093
						NOTCH3	1.37832
						OLFML2B	1.37736
						KDELR2	1.37519
						STMN1	1.36402
						PRRX1	1.3583
						ENO1	1.34564
						SERPINF1	1.34085
						CDK14	1.34068
						MMP2	1.3353
						TBCB	1.32778
						MDFI	1.31933
						RAD21	1.31763
						SHOX2	1.31248
						PLIN2	1.30957
						BUD31	1.30088
						FSCN1	1.29871
						AEBP1	1.29293
						LOX	1.28683
						P4HA1	1.28556
						ANGPTL2	1.28445
						QKI	1.27584
						CCDC144A	1.27549
						EPB41L2	1.26557
						SEPT7	1.26228
						G0S2	1.24994
						PLD3	1.24491
						SH3BGRL3	1.2433
						CAVIN3	1.23815
						ZNF260	1.2359
						KRR1	1.23105
						PDGFRA	1.22556
						RYR1	1.22028
						RAB32	1.21771
						OTULIN	1.20901
						FBL	1.20729
						SLC16A1	1.18565
						TGFB1	1.17443
						MFAP2	1.16957
						HTRA1	1.16907
						FLNA	1.16901
						MRPS30	1.16497
						EDNRA	1.16377
						TMSB10	1.1591
						ZNF704	1.14963
						NSD3	1.14404
						LAMA4	1.14363
						EPS8	1.14169
						ADM	1.13508
						NRP1	1.12878
						HM13	1.12582
						FAP	1.1201
						LAPTM4B	1.11899
						PLPP1	1.11766
						ENAH	1.11233
						ESM1	1.11229
						RPS12	1.10866
						CASD1	1.10678
						AC245595.1	1.10384
						MDK	1.09168
						SLC16A3	1.08908
						KCNK6	1.08522
						PSMA7	1.07405
						LIMA1	1.04157
						RAC1	1.02931
						GPNMB	1.02139
						PKM	1.01581
						RALA	1.01373

## Sheet: Table S5
Table S5 - List of genes in each module along inferred trajectory by ‘monocle3’ , related to Figure 5
module1 (normal)	module2 (stress responsive)						module3 (imflammatory responsive)			module4 (mitotic defective)		module5 (life-ending mesenchymal)
EID1	MGST3	DSTN	TMEM30B	COL8A1	SLC34A2	SLIT3	ARL6IP5	TOX2	MAGEC1	TUBB6	DLGAP5	COX5B	B9D2	CD81	SACS	JARID2	ADD1	PPP1R14A	RPL37A
H3F3A	NDUFS5	RPL17	LMO3	PLA2G16	PRDM1	LRPAP1	C19orf53	FAH	VIM	SMIM3	CDC20	RPL11	SLC7A10	DMBT1	ANGPTL2	BOD1L1	LGR4	SFRP4	RPL32
RPL7A	ATP5PD	ERH	KLF5	LCN12	DUSP6	RPL15	TIMP1	SPHK1	LRRC38	FRMD6	PLK1	HMGN1	HOXD9	TTC3	EPHB2	CCDC34	ENAH	CHODL
SDC2	RPS29	SLIRP	PAWR	CADM1	SFTA3	SPCS2	UBL5	SPOCK1	TFPI2	CERCAM	CDCA8	RPL18	KCNMB4	RPL8	GPX8	IL33	UBA2	ZNF529
FOSB	PDIA4	RPL38	MACROD2	RAB27A	KRT18	PGRMC1	BEX3	PKM	LINC02577	TMEM132A	KIF20A	MT−CO3	UCHL1	WTIP	COL5A2	GLI2	ELOVL4	AC025263.1
MT−CO1	CEBPB	RPS25	SFTPB	SERPINA1	HPN	GNG5	MT−ND2	PLAUR	NAA11	LTBP1	CENPA	CTGF	CASD1	C11orf96	MARS	ADGRA2	MIER1	ZNF92
JUN	ATP5MG	SLC44A1	RGCC	CLU	INHBB		SNRPD2	IL13RA2	LINC01833	LGALS1	CDCA3	COX6C	MDFI	FUS	EBF2	CYGB	S1PR2	PKDCC
JUND	MRPS21	NDUFB4	NEDD9	SNHG7	EPCAM		ZFAS1	CASP4	SPANXC	IFITM2	MKI67	MT−ATP6	PRRX2	CXCR4	FGFR1	CUL7	NUMBL	PEX1
GNAS	EIF1	COX8A	TIPARP	PROS1	RGL3		NAMPT	CTSL	TEX101	CLEC11A	AURKA	IGFBP5	PIM1	FABP3	VCAN	SLC35E3	HOXC9	PAK4
MT−CYB	RPL23A	RPS3	RPL24	SNX5	RPL21		CDCP1	CA9	IFI27	AEBP1	NUF2	RACK1	EIF3K	SFRP1	CCDC144NL−AS1	ZCCHC24	HEYL	ZNF260
CCND2	B2M	CD59	HBEGF	EMB	TOMM20		RPL39	SLC1A3	IFITM1	CHN1	CDCA2	RPS27A	YBX1	ZNF428	C1orf54	SMURF1	HLX	AC002076.1
RPL7	CXCL2	PSME1	DHRS3	FRMD3	NDUFB11		FTH1	MME	CT55	PCOLCE	HJURP	MT−ND1	DLL3	NDUFA4L2	LRP1	ZEB2	FAM92A	PHLDB3
PTMA	SEC11A	HLA−A	SLC27A6	DOCK9	COX4I1		PSME2	EVI2A	NLGN4X	DKK3	TOP2A	NUPR1	LY6K	TSPAN8	P3H1	ZNF790	YEATS4	ELN
RPL22	PSAP	C4orf3	C12orf49	AGR2	SLC25A6		CD44	SBSN	OAS3	PRC1	CCNB2	FKBP5	FAIM2	RPL30	IGF2BP3	GDF11	FOXS1	TRRAP
WDR83OS	PRNP	SELENOH	TPT1	ZCCHC12	SNHG25		PDZK1IP1	CLDN11	CXCL6	SCG2	AURKB	FMOD	RERG	RPS2	NREP	IRAK3	EDIL3	FILIP1
RPS28	RPS23	PPDPF	RPL5	LINC02471	TMEM123		CXCL8	TRIML2	CDA	CEP55	KIFC1	GSTM3	LINC01197	IGFBP2	IMPA2	AC006504.1	LHFPL6	NPPC
HMGN3	ATP5MPL	HLA−B	FRMD4B	TENM1	TMEM14B		IFI6	GAPLINC	G0S2	NUSAP1	NEK2	ENPP1	FBXO17	RXRG	EMILIN1	LINC00662	MRPS30	TMEM217
PBX1	EDF1	COX6A1	DDX5	PAM	EIF3L		LINC00958	LINC01705	POLD4	GTSE1	RAB31	NFIA	DLX6	ETHE1	TSHZ2	EXT1	ICK	CFAP69
ZBTB20	TMED10	CAV1	ATP11A	NEAT1	TPMT		ANAPC11	LAYN	RPS17	TTK	IFFO1	DDX3X	ZNF567	SOX4	PLXDC1	ITGA1	KAZALD1	DLK1
RPL3	TMBIM6	RPL31	CCNI	TPD52L1	SMIM4		TMEM230	RGS17	RPL36A	CENPE	MAP1A	SELENOM	ADAMTS9−AS1	RPL9	LHFPL2	SYNPO2	SLC16A1	PLEKHH2
RPS4X	SCG5	RPS10	PAX8	MRPS6	COX7C		FKBP1A	SLC16A3	ANXA2	MIF	TFPI	SFPQ	TRIL	RPS8	SMTN	OLFM2	HOXA10	ATF7IP2
RPL10A	CTSD	MT1E	C16orf89	LMO7	SELENOK		NQO1	CARD19	PLAT	ARL2	EMP1	SGCD	PLBD1	PTPRC	PEAK1	FREM1	PDAP1	ANK2
ID3	CD151	NDUFA1	CLIC3	CLDN7	TMA7		MT2A	C12orf75	ANGPTL4	ANTXR2	FTL	MMP16	NTRK3	PARK7	COL12A1	ZNF850	SCN9A	TCF7L1
TFCP2L1	PRSS23	PNISR	BEX2	EZR	NDUFB1		RPL10	APCDD1L	ARPC3	SGO1	COLEC12	TMEM176A	AARD	GLIPR1	ZFC3H1	JAG1	PLP1	ITM2C
PKHD1L1	BRK1	NDUFA4	NPNT	SARAF	HSP90B1		SOD2	LINC01615	PLP2	KIF14	KITLG	TMEM176B	NR2F2	DSE	AC098850.3	SHOX2	GUCY1A1	EEF1B2
SLC26A4−AS1	FAM3C	SELENOF	NDUFA5	PDE5A	CRYAB		IFI35	SRPX	OST4	CENPF	MMP14	GATA6	COL21A1	MAP1B	MEG8	CDH11	ZNF451	PDGFRA
SLC26A4	SUMO2	SRP14	PEBP1	TMEM98	CALR		RPS21	C1S		KIF23	TIMP2	ZC3H7A	ARHGAP15	TGFB1	SLC26A10	LBR	GULP1	DCN
SLC4A4	MFGE8	GSTP1	NDUFC1	EPHA4	RPS15A		RPL27A	CXCL12		COL6A1	SNAI2	DACT1	GPX7	JAM2	CCDC144A	KCNK6	ZNF292	FRMD4A
CRABP1	TM4SF1	ST13	ASAH1	SYTL1	TM7SF2		TCEAL8	KIAA1549L		CDKN3	ITGA5	SBSPON	SLAIN2	PSMD7	ANTXR1	ENC1	ZNF585A	PRRX1
IPCEF1	CCND1	RPS24	TXNL1	ELF3	TMEM9B		TNFAIP2	C1R		GAS1	LOXL2	PAF1	AC073409.1	ACTG2	CCDC102B	RNF152	DCHS1	AC083967.1
TPO	PDIA6	TXNIP	SEC11C	AC007325.4	ITGA3		IL6	PTGFR		COL6A2	HGF	CRISPLD1	HOXD8	TPM4	EBF1	PTCD1	SUPT5H	MX2
DIO1	CHMP5	CIRBP	TSPAN1	FUCA1	CTSB		PSMB9	SERPINE2		ADAMTS12	LSP1	DESI2	IGF2.1	TGFBI	MTRNR2L1	FILIP1L	PTGER1	TWIST1
MPPED2	S100A6	CXADR	INPP5J	LONRF2	NDUFC2		EPB41L3	IFI27L2		MFAP4	HMMR	USP7	CDK14	CD109	COL18A1	AHI1	ART4	GLT8D2
SLC5A8	LGALS3	MT−ND5	SNHG19	CD9	PARP14		CCDC85B	CRIP1		TACC3	TROAP	COX7A1	TUBB2B	RRBP1	SLC16A1−AS1	ZFP30	RHOQ	ADAM12
TFF3	CLTA	EEF1A1	HHEX	TCIM	APLP2		GSTO1	MMP10		KNL1	PTN	KCTD15	AL078639.1	TUBB	PHLDB1	ZNF382	KRIT1	PDGFRB
MT1G	BTF3	HMGN2	JUNB	CLDN10	CSTB		RPL27	OAS2		KIF4A	BIRC5	MATN2	LRRC17	HM13	PHGDH	ZNF383	GNGT1	ARFGAP1
MT1H	KTN1	COMMD6	SELENOP	LRRK2	TMEM219		HCFC1R1	OSMR		TPI1	PBK	PDLIM3	RAB21	PARVB	PAFAH1B3	MED13L	COL1A2	COLGALT1
MT1F	POLR2L	ATF3	HLA−DMB	RPS14	ERP29		CD274	MMP1		MAGEA3	CKAP2L	PTCH2	ZNF420	STK17A	TAGLN	ATP5MF	ANO4	ZEB1
SMOC2	CAPG	GLUL	ST3GAL1	LSR	MESD		HMGA1	AKR1B1		AP2S1	PIMREG	NFATC2	TKTL1	FAM126A	PRDX4	MRPS12	SLC25A13	TPX2
SOD3	PRDX5	CD24	BEX4	SELENOW	RPL14		CA12	PLIN2		CCDC107	CMKLR1	SHC2	FRS2	RCN3	CCDC167	PAICS	PRAME	CCNA2
MT−ND3	CDH6	CITED2	TKT	SLC22A31	RPL6		CLEC2B	DNER		NUCB2	UBE2C	SESN3	PNLDC1	CREB3L1	SQLE	RABAC1	EMCN	ABCA6
ZFP36	CITED1	SLC25A29	RPL12	TSPAN3	RSL24D1		C15orf48	SNRPB2		MMP2	INAFM1	C16orf72	HOXA7	CTHRC1	FLNC	GPNMB	FBXW8	SRPX2
TG	QPCT	PCP4	TMED4	VAMP8	ACTG1		TMEM258	CTSA		LY96	PFN1	SASH1	FBL	RGS3	TNFAIP6	SHKBP1	RAB3IP	THBS2
ID1	KRT19	SMDT1	GABARAPL2	NAV2	NPM1		TXN	VKORC1		ENO1	PFDN4	AKT2	CRMP1	DPT	EPB41L2	MRPS10	DDHD2	CCDC88A
ALDH1A1	DCSTAMP	ATP1B1	CPVL	KRT7	S100A13		EREG	FAM9B		MAGEA4	GAPDH	IQGAP2	ME1	ADAMTS2	LINC01234	F2R	NEFH	POSTN
GPX3	FXYD3	GRAMD2B	ARHGDIB	ATP5IF1	CUTA		CCL20	AC103702.2		PGK1	PDLIM2	SLC29A1	THY1	COL27A1	TMEM119	EIF4EBP1	GLI1	LINC01436
EGR1	LAMB3	PCSK2	N4BP2L2	HINT1	FIS1		PI3	MYEOV		HAS2	DAB2	ESM1	GTDC1	TUBA1B	COL3A1	DCTN2	ACVRL1	XAF1
ID4	CYP1B1	ATP8A1	NDFIP1	ABHD14A	CAT		SERPINB7	TFF2		CD99	LINC01091	TRAM1	DYRK1B	BCAT1	HIC1	RNF8	CCT2	GOLT1B
ATP1A1	ARMCX3	EFNA1	PRDX2	HSPA1B	DPM3		CXCL5	IFI44L		CLMP	RFX8	BARX1	CNN1	NRP1	COL5A1	MCAM	QKI	GLIPR2
CPQ	LCN6	PDE8B	CNBP	MUC15	DSG2		CXCL3	STC1		IFIT3	ITGA10	GPC3	SIRT2	MFAP2	LINC00632	KLHL42	FBXL7	PLOD1
METTL7A	MORF4L1	SORD	PLS3	REEP5	SELENOT		SAA2	LMO1		TMSB10	AK5	CALB1	RASSF2	PLTP	OTULIN	FADS2	KRR1	LIMS1
IER2	LMNA	CEBPD	ANXA1	KRT8	MGST1		CXCL1	AL033504.1		FXYD5	ARL4C	C1QTNF3	LGR5	MSRB3	HIF3A	MFAP5	PLPP1	DSEL
NR4A1	CTSC	BCAM	TMEM87A	ADGRG1	ATP6AP2		SAA1	GJB2		SH3BGRL3	AKR1B10	GPI	PTCH1	FOXC2	ZNF655	FSTL1	CLIP3	NUDT1
PRDX1	TSPAN13	KLF6	ITM2B	BDH2	NME3		SERPINB4	FAM133A		EIF6	AKR1C1	NXPH4	CDK6	BEND6	STMN1	SGCE	TIMM50	COL1A1
CHCHD10	WSB1	TRIB1	MTUS1	GPRC5C	UQCR11		UBE2L6	LINC01425		SLC2A1	TCEAL9	ACTA2	TRHDE	CALD1	ERV3−1	NOTCH3	ATP5F1B	ASPH
MT1X	TNFRSF12A	ZBED2	LMBRD1	CTNNAL1	RPS27		CFB	LINC01694		ELOB	SYTL2	MYMX	ARL4A	SPARCL1	RASSF8	STK38	COL4A2	TRIB2
OTOS	C19orf33	ID2	ENTPD1	MAL2	NDUFA13		OAS1	CD163L1		SERPINF1	CFL1	PTGIS	FIBIN	DNM1	ADAMTS1	SYT11	KCNE4	COL5A3
SLC26A7	CD47	FOS	PCSK1N	MYH14	APMAP		RRAGA	LINC00221		COL6A3	MAGEB2	C1QTNF4	SH2D3C	LUM	FEZ1	PMM2	TMEM19	HTRA3
FCGBP	GPX4	BTG2	RAB11FIP1	CLDN4	RPL4		ADM	PAGE5		DEPDC1	LDHA	SHISA2	VAV3	MEG3	RAMP2	SPARC	KLF2	MXRA5
DIO2	TMBIM4	FAM189A2	EIF3E	VSIG2	TBCA		NEDD8	SPANXD		NCAPG	ADAMTS6	RYR1	PLXDC2	SH3PXD2A	GRAMD1A	MSC−AS1	PLEKHA2	RPS7
IYD	ATP6V0E1	TSHR	RPS9	TSTD1	FAU		ATP5MD	AL035446.1		ANLN	ANPEP	RSPH9	ZDBF2	FBLN1	KRAS	MSX1	ZNF571	DYNLL1
NDUFB2	CDH2	GJA1	UBB	SKP1	RPL19		S100A10	LINC02167		ASPM	WNT5B	KCNIP1	FAM133B	ZNF117	SRPK1	CPSF4	FBN1	FABP5
	PHLDA2	UQCR10	CMTM6	SPINT2	RPL26		CLIC1	SPANXB1		RTL8C	IFI16	YIPF3	AF117829.1	DDR2	DST	APLP1	RUNX1T1	PSMA7
	SRSF9	DMKN	SPOCK2	DUSP5	RPL36AL		CEACAM5	PAEP		AKAP12	TYMP	RBP1	TBC1D22B	LAMA4	MARCKS	TPM2	HECA	CMTM3
	DRAP1	WFDC2	C1orf115	TMEM243	TSPAN4		RPLP1	DSCR8		PGAM1	S100A11	PTPRR	AGO3	FOXD1	SRM	SEPTIN6	SAMD4B	TGFB1I1
	CST3	ADIRF	NELL2	EIF4A2	CALM2		PPIA	AC126175.1		AKR1C3	S100P	KATNA1	ACTN4	NID1	SCRN1	FAM114A1	ECM2	TPBG
	RPL13A	SNRPN	ST3GAL5	CD74	SOD1		TNIP3	MAGEC2		AGAP2−AS1	LGALS4	PLAC9	EPS8	MYO9B	FKBP14	KCNQ1OT1	AC093297.2	LOX
	ROMO1	LPCAT2	SPINT1	MALAT1	SPCS1		BST2	AL049629.2		OLFML3	RPL29	POLR2I	PLD3	RNF144A	CDK4	ZNF345	AC004540.2	FADS1
	S100A16	PDCD4	PERP	FAM20A	H3F3B		GDNF	GAGE2A		NES	RPL35	RPS12	TWF1	JAM3	LMCD1	ZNF829	ADAMTS5	PYCR1
	HSPB1	DUSP1	CHPT1	ZFP36L1	TMEM14C		HS3ST3A1	CSAG1		CAVIN3	TFF1	IGFBP7	RARRES2	BGN	RPS20	DLX6−AS1	APCDD1	RAI14
	LY6E	PPP1R14C	GGCT	P4HTM	MYL12B		CD68	UGT2B7		PAPPA	GPX2	CAPNS1	ISYNA1	FKBP7	PMP22	PTPRT	RAD21	OAF
	RPL37	GPRC5A	TMEM59	PBXIP1	APOC1		ERO1A	BX119904.2		ARPC1B	SPINK1	NFIB	NFIX	TMEM45A	SEPTIN7	NCKAP5L	RASL11B	STEAP1
	SMIM26	CLN5	INMT	SLC5A3	TSC22D1		IL32	PDPN		LOXL1	REG4	IGF1	RPS19	BET1	GARS	STEAP2	ZNF302	CALU
	GRN	RBM47	MET	ATP13A4	GSN		PRSS3	DHRS2		DPYSL2	DAD1	EID2	RPS16	SEMA3C	RPL13	SLC38A2	IRGQ	CDKN2A
	TRMT112	SNHG8	MPZL2	CPE	TESC		MAGEA6	AC003092.1		AC245595.1		HNRNPUL1	SLX4IP	SRD5A3	P4HA1	PTPRB	SMIM10	SEC61B
	SERF2	PNKD	PTPRE	PDLIM1	SCEL		CAVIN1	GAGE12H		SERPINH1		FBXO27	PSMD8	HTRA1	LIMA1	ANKIB1	PLEKHG2	FSCN1
	TMEM256	SEC62	MALL	GABRB2	NMB		TAGLN2	ST8SIA6−AS1		LPAR1		CADM4	FOXC1	SHMT2	FBN2	NUP107	COLGALT2	C12orf57
	UQCRQ	NTRK2	STXBP6	MGAT4C	UCP2		JPT1	IL4I1		SEMA5A		OGN	NACA	FLNA	GEM	CEP135	CNKSR3	FAP
	LGALS3BP	SNX22	SDC4	CFI	NPC2		REXO2	AC092490.1		COPZ2		GSK3A	MEOX2	PDLIM7	MSC	CEP85L	SHPRH	ST3GAL4
	ISG20	ANXA3	IGBP1	DSP	BHLHE41		RHOG	PNMA5		TUBA1C		MED29	COX6B1	TCEAL7	PGM3	FRYL	TBC1D15	CLIC4
	RPS13	SAT1	PRR15	TMEM238	GALNT7		SPAG4	LINC01287		KDELR2		ZNF536	PKN1	RPL18A	TUBA1A	BNC2	ZNF318	RECQL
	CYBA	KCNJ15	C2orf40	KIAA1217	RCN2		CARD16	SAA4		QPRT		EPHA3	NDP	MICAL2	ARPC1A	FNBP4	ZNF573	SEZ6L2
	HLA−C	RIC3	CRYGN	AP1M2	NPW		BNIP3	XAGE2		PURPL		MRPS30−DT	WLS	PMEPA1	SRP72	COL16A1	ZNF566	PSMG3
	SLC25A37	ADGRF1	ORMDL3	RAB25	CXCL14		RPLP2	LINC01980		CKAP4		MEGF8	RRP36	UBA52	TBCB	HMCN2	KMT2B	GNG11
	ATRAID	GOLGA8A	SCPEP1	ISCU	LMAN2		ISG15	MYCT1		FKBP10		CROCC	LAPTM4B	RPS15	PSMC4	ZNF736	GATAD1	KDELR3
	SLPI	KCNJ16	PDIA3	IGSF1	DBI		PTX3	AL353572.3		SEC61G		NRK	MYL6	RPL36	SEM1	SSC5D	ZNF568	GYPC
	RPS27L	CLDN3	FKBP2	PPA1	OCIAD2		GAGE1	PAGE2		RCN1		ZNF704	XIST	CD63	BUD31	ZNF780B	LAMA2	TWIST2
	RPL28	SPINT1−AS1	C6orf48	MAOA	CAMK2N1		TOMM7	GTSF1		CD70		ATXN7L3B	HBA1	TNS3	INHBA	NSD3	AFF3	MAGEA10
	CD40	AFF1	RPL23	S100A1	PDLIM4		BAALC	RPL10L		EMP3		LTBP4	MTCH1	PAPSS2	RAB32	ZFHX4	AGT	CHCHD2
	POMP	SNX1	RPL34	S100A14	CTSH		ADAMTSL1	PAGE1		GGH		MGP	COL14A1	CPSF6	EVA1B	EDNRA	SPON2	FHL2
	TMSB4X	NKX2−1	CAV2	CDH1	METTL7B		TMEM158	C5orf58		RALA		LGALSL	TSPYL2	SPAG17	DNAJC21	PPP1R9A	AC002429.2	ACTB
	IGFBP6	GOLGA8B	UQCRB	DDR1	CST6		POPDC3	MAGEA12		ATP5F1E		HSPB6	PHACTR2	TRIO	BIN1	CNOT2	VPS50	ATP5MC2
	HLA−G	LINC01315	MRPS36	DUOX2	CD55		TNFSF10	CTAG2		RPLP0		FXYD1	CD3G	SLC52A1	BST1	MDM2	RBM48	COX7A2
	CEACAM6	HOPX	TMEM141	SRSF5	IL1RL1		NNMT	TEX13C		RAC1		LRFN1	REG1A	SULF1	OLFML2B	GTPBP10	ZNF703	RPS18
	S100A4	PLPP3	RPL35A	DAPK2	TACSTD2		SERPINE1	LINC00460		SSR4		PRSS35	REG3A	NEXN	YIF1B	CASC15	ZNF570	RPSA
	SPRY1	FLRT3	RPS3A	MBIP	APOE		IFITM3	COX7B2		MDK		DLX5	PFDN5	TTLL7	COL4A1	CRISPLD2	GUCY1A2	C4orf48
	FN1	FOXQ1	NOP53	TCERG1L	HACD3		TNNT1	PAGE2B		RPS5		ASPN	PFDN5	TCF4	TRERF1	CSAD	USP46	MXRA8
	MYL12A	CFLAR	RPS6	DUOXA1	CLDN1		NDRG1	OR51B5		ABI3BP		KCTD20	RPL41	PXDN	DNM1L	MMP23B	LHX9	LAPTM4A

## Sheet: Table S6
Table S6 - List of signature genes of myeloid cell clusters, related to Figure 6
FCN1+CD14+ Mono		FCN1+CDKN1C+ Mono		IL1B+ Macro		FCGBP+ Macro		TXNIP+ Macro		SELENOP+ Macro		SPP1+ MARCO+ Macro		SPP1+ TGFBI+ Macro		CD1C+ cDC2		CD1C+CD1A+ cDC2		BATF3+ cDC1		pDC		activated DC		proliferating cell		low quality cell
gene symbol	avg_log2FC	gene symbol	avg_log2FC	gene symbol	avg_log2FC	gene symbol	avg_log2FC	gene symbol	avg_log2FC	gene symbol	avg_log2FC	gene symbol	avg_log2FC	gene symbol	avg_log2FC	gene symbol	avg_log2FC	gene symbol	avg_log2FC	gene symbol	avg_log2FC	gene symbol	avg_log2FC	gene symbol	avg_log2FC	gene symbol	avg_log2FC	gene symbol	avg_log2FC
S100A8	4.04961	SMIM25	2.97665	JUND	0.781439	FCGBP	2.46529	FCER1A	1.01243	SELENOP	4.10099	CCL18	2.76279	SPP1	2.21175	CCL17	2.52145	S100B	4.33404	CPVL	2.7542	GZMB	5.51143	BIRC3	4.2696	HIST1H4C	2.75688	COL1A2	3.1864
S100A9	3.59525	LST1	2.35689	CCL4	1.28697	C3	1.42824	ALOX5AP	0.978671	PLTP	2.98387	APOC1	2.76166	RNASE1	2.2115	FCER1A	2.02073	HLA-DQB2	3.15935	LGALS2	2.52187	PTGDS	5.01248	CCL22	4.15852	STMN1	2.39622	COL3A1	2.18635
VCAN	2.71072	CDKN1C	2.27338	IER2	1.22518	GPR34	1.42669	YWHAH	0.852496	C1QB	2.68313	CSTB	2.56776	CTSL	1.77052	AREG	1.82981	LTB	3.12021	C1orf54	2.41962	JCHAIN	4.58519	TXN	3.44789	H2AFZ	2.19984	XIST	1.65071
FCN1	2.67352	IFITM2	2.24412	CCL3	1.19613	USP53	1.26906	C3	0.76776	FOLR2	2.57567	NUPR1	2.47773	CTSD	1.67441	CD1C	1.52472	CD1A	2.64751	CPNE3	2.39741	LTB	3.49604	CCR7	3.30912	CENPF	2.17727	NEAT1	1.62896
THBS1	2.50447	CD52	2.0747	CXCL8	1.10839	PDK4	1.10693	SAP30	0.743488	CCL18	2.57254	GPNMB	2.37507	APOE	1.6223	RGCC	1.17263	CD207	2.00799	DNASE1L3	2.30787	CLIC3	3.49429	CCL19	3.18961	MKI67	2.07076	MTRNR2L12	1.46124
EREG	2.42254	TCF7L2	1.99458	CCL3L1	1.08221	ITM2B	1.0947	TXNIP	0.734003	RNASE1	2.55696	FTL	2.32275	ISG15	1.54873	PKIB	1.10681	CD1E	1.99007	CST3	2.26614	IRF7	3.20324	IL7R	3.03091	TUBB	2.02202	HNRNPU	1.43726
TIMP1	2.27354	RIPOR2	1.98311	IL1B	1.0374	FCGR3A	1.0844	OGFRL1	0.72524	C1QA	2.53315	CTSD	2.26772	CTSB	1.54342	HLA-DQA1	1.03775	FCER1A	1.90349	SNX3	2.2562	IGKC	3.17454	LAMP3	2.96807	TOP2A	2.01521	MTRNR2L8	1.4365
S100A12	2.17038	LILRB2	1.97414	JUN	1.02939	EPB41L2	0.961648	HLA-DPB1	0.702671	C1QC	2.44589	SPP1	2.22755	IFI6	1.53738	S100B	1.01672	TACSTD2	1.88242	IRF8	2.21775	TCL1A	3.04197	MARCKSL1	2.96285	HMGN2	2.00593	DDX3X	1.23735
APOBEC3A	1.90565	FCN1	1.97382	TNF	0.969822	SLC1A3	0.916816	HLA-DRB1	0.695942	SLC40A1	2.40441	MARCO	2.18353	SDS	1.41044	GRASP	0.994891	CD1C	1.82244	IDO1	2.20766	PLAC8	3.03591	FSCN1	2.94002	PCLAF	1.96923	NABP1	1.23365
CD300E	1.76973	CD48	1.8604	FOS	0.965319	LTC4S	0.904629	HLA-DPA1	0.692839	MS4A4A	2.05947	CTSL	2.02476	LGMN	1.39989	HLA-DQB1	0.990673	FCGBP	1.71609	CLEC9A	2.17909	TSPAN13	2.95104	IDO1	2.56328	TUBA1B	1.92776	VMP1	1.20816
LYZ	1.75094	MTSS1	1.81905	TCOF1	0.933649	JUN	0.892617	USP53	0.687488	MMP12	2.03826	FABP5	2.01338	GPNMB	1.32426	CLEC10A	0.934883	C15orf48	1.66891	WDFY4	2.14577	IRF4	2.91489	EBI3	2.51109	HMGB2	1.9033	SOD2	1.17758
AC020656.1	1.59219	LILRA5	1.76055	IER5	0.922984	HERPUD1	0.891814	CKLF	0.683868	CXCL9	1.97001	FBP1	1.938	TGFBI	1.32308	FILIP1L	0.933634	PKIB	1.63709	NAAA	1.83139	TXN	2.73929	CCL17	2.36197	TYMS	1.85596	FOSB	1.16603
NAMPT	1.53939	FCGR3A	1.71444	DNAJB1	0.914786	OLFML3	0.879119	CD9	0.668657	APOE	1.93976	LGALS3	1.9321	IFI27	1.2897	HLA-DPB1	0.92666	RUNX3	1.58767	CLNK	1.65503	IL3RA	2.70959	NUB1	2.31437	HMGB1	1.76693	MT-ND1	1.155
IL1B	1.46574	STXBP2	1.61225	OTUD1	0.910592	MAFB	0.858432	HERPUD1	0.661155	LGMN	1.92166	ACP5	1.73293	STAB1	1.22466	CD1E	0.914443	IL22RA2	1.33694	TXN	1.63115	SOX4	2.69979	DUSP4	2.22305	NUSAP1	1.69989	CCNL1	1.10429
SLC25A37	1.45584	ARL4A	1.56425	HSPA1A	0.905871	A2M	0.84779	HLA-DQA2	0.656198	F13A1	1.88489	APOE	1.69393	IL7R	1.22201	HLA-DPA1	0.907578	GSN	1.28838	BATF3	1.52063	ITM2C	2.69578	DAPP1	2.06873	PTTG1	1.64659	MALAT1	1.09584
CXCL2	1.42317	CLEC12A	1.56075	EGR1	0.88666	PLD4	0.846477	IFNGR1	0.654042	IL2RA	1.83273	MT2A	1.56668	APOC1	1.19589	CYTIP	0.827893	NDRG2	1.26279	S100B	1.52036	PPP1R14B	2.68665	CST7	2.05414	UBE2C	1.6415	FUS	1.0927
IL1RN	1.41943	POU2F2	1.55159	IER3	0.868379	BHLHE41	0.832688	CLEC10A	0.646611	CD14	1.82722	TXN	1.50004	MMP9	1.18476	CST7	0.81322	LST1	1.25832	DUSP4	1.5031	LILRA4	2.6575	CRIP1	2.05181	CKS1B	1.58698	MT-ATP6	1.03419
SAMSN1	1.4061	KLF2	1.51742	KLF2	0.865551	RGS1	0.82543	MEF2C	0.638164	CCL13	1.77943	FTH1	1.47169	MTRNR2L8	1.14311	YWHAH	0.792885	LMNA	1.16867	RAB11FIP1	1.45563	C12orf75	2.55474	DUSP5	2.00409	TK1	1.39189	NFKBIZ	1.00904
ISG15	1.38316	NAP1L1	1.50272	PPP1R15A	0.865259	LPAR6	0.784101	NDRG2	0.635308	PLD3	1.77028	HMOX1	1.45905	PLD3	1.11914	HLA-DRB1	0.781882	CST7	1.16593	GSTP1	1.44819	SEC61B	2.50198	PPA1	1.96065	DUT	1.38419	HNRNPH1	0.997292
SLC2A3	1.31232	CTSS	1.50043	HSPA1B	0.845799	SESN1	0.780714	FCGR2B	0.616481	STAB1	1.75911	LIPA	1.44778	CXCL3	1.09251	STK17B	0.78175	HLA-DQA2	1.16109	TMSB4X	1.37515	TCF4	2.48834	KIF2A	1.93217	PCNA	1.35941	WSB1	0.985134
G0S2	1.31008	SERPINA1	1.4905	P2RY13	0.822235	ARHGAP24	0.77956	HTRA1	0.613795	C2	1.62296	CYP27A1	1.38153	PSAP	1.09079	HLA-DRA	0.755837	CST3	1.14207	TACSTD2	1.36099	MZB1	2.47065	IL32	1.80637	H2AFV	1.34138	MT-ND4L	0.961589
THBD	1.30762	CFP	1.47722	CCL4L2	0.817646	P2RY13	0.759745	BHLHE41	0.611777	DAB2	1.62	CD68	1.35138	ACP5	1.06042	GPR183	0.749099	PLEK2	1.09999	BASP1	1.35396	IRF8	2.40106	STK4	1.72416	ASPM	1.32616	NR4A2	0.955373
CD44	1.27988	LYST	1.46355	CD83	0.769142	SRGAP1	0.751756	S100A4	0.605617	PDK4	1.5806	CTSB	1.31474	FABP5	1.05958	P2RY13	0.745527	VASP	1.07519	SHTN1	1.33483	LDLRAD4	2.38933	CFLAR	1.6898	SMC4	1.31727	MT-ND3	0.90574
TNFAIP3	1.25673	CYTIP	1.46216	RHOB	0.767956	OGFRL1	0.742758	C1orf162	0.590156	CTSC	1.55383	PRDX1	1.285	LY6E	1.00517	RAB11FIP1	0.740773	CD52	1.0624	SLAMF7	1.31181	SCT	2.31426	GADD45A	1.64375	CDK1	1.27879	NAMPT	0.905064
NLRP3	1.2304	COTL1	1.45739	CLDN1	0.758382	SLCO2B1	0.738569	HLA-DQB1	0.589839	TMEM176B	1.49293	GCHFR	1.26851	IL4I1	0.991025	UBL3	0.728869	PPA1	1.02044	TAP1	1.2954	MAP1A	2.29134	LSP1	1.62	DEK	1.26402	KLF6	0.898093
CXCL3	1.21963	TESC	1.43761	SRSF7	0.728812	TREM2	0.712384	PLD4	0.584717	VSIG4	1.47636	IFI27	1.22674	SLC11A1	0.988312	NR4A3	0.708828	CKLF	0.980452	RAB32	1.29058	AREG	2.25447	GSTP1	1.61928	CDKN3	1.2288	SFPQ	0.885346
ZEB2	1.21047	CFD	1.43002	RGS1	0.72022	MEF2C	0.709093	ITM2B	0.5517	SERPING1	1.45827	MMP9	1.21857	C5AR1	0.985738	PPA1	0.708208	SLC38A1	0.979604	PPA1	1.28836	RASD1	2.22336	CSTA	1.61411	NUCKS1	1.2276	MT-CO3	0.884051
SOD2	1.17183	HES4	1.38948	SGK1	0.706073	PIK3R1	0.707247	LTC4S	0.550687	FUCA1	1.4203	BRI3	1.21703	CD14	0.980298	CD69	0.700346	JAML	0.976899	S100A10	1.27814	TSPYL2	2.22285	BASP1	1.59331	BIRC5	1.21949	MT-CO2	0.878699
SLC11A1	1.16915	LRRC25	1.38274	KLF4	0.702835	CEBPD	0.703533	MPC2	0.542672	MRC1	1.4043	CD52	1.18353	MMP19	0.972493	PLAC8	0.694072	PPM1N	0.969131	LSP1	1.2761	UGCG	2.20792	GPR157	1.59241	RANBP1	1.21461	REL	0.865511
MXD1	1.15073	C5AR1	1.37993	GADD45B	0.693393	MAF	0.696352	MNDA	0.540985	CFD	1.39289	PPDPF	1.18032	ARL4C	0.972437	NDRG2	0.693069	MSI2	0.93587	FNBP1	1.27418	TPM2	2.1711	FNBP1	1.58035	HMMR	1.21195	MT-ND2	0.86268
BCL2A1	1.107	RNF144B	1.33129	SAP30	0.687745	HTRA1	0.695998	HLA-DRA	0.536137	TSPAN4	1.3212	MT1X	1.16212	TFRC	0.96885	P2RY14	0.687093	MYL12A	0.923672	CCND1	1.25082	CCDC50	2.12185	TNFAIP2	1.53468	RAN	1.19516	MT-ND4	0.86135
RETN	1.10181	FPR2	1.31801	ATF3	0.676502	RGS10	0.688277	HLA-DMA	0.517594	PSAP	1.31816	CD63	1.14106	FPR3	0.966182	REL	0.672167	C12orf75	0.921477	CD48	1.24744	BCL11A	2.08552	GRSF1	1.51183	TPX2	1.10542	MT-ND5	0.851182
GPCPD1	1.07982	CNIH4	1.28076	HSP90AB1	0.658611	AP003481.1	0.683394	HPGDS	0.509096	CREG1	1.25623	ATOX1	1.08623	HMOX1	0.95669	CXCR4	0.66776	PAK1	0.911099	LIMD2	1.23914	LINC00996	2.05251	MIR155HG	1.4846	MZT2B	1.09699	MT-CO1	0.816703
AQP9	1.07029	HES1	1.27677	NR4A1	0.656733	KCTD12	0.681793	CCL17	0.491673	CTSZ	1.24585	PLIN2	1.08448	SLC16A10	0.946279	BASP1	0.667476	HINT1	0.896805	PSMB9	1.22917	SERPINF1	2.04549	CXCL9	1.47367	ANP32B	1.06983	MT-CYB	0.80336
STXBP2	1.06454	ADGRE5	1.27276	BTG2	0.640743	HLA-DQA2	0.677001	CPVL	0.48681	CTSB	1.24234	PSAP	1.07931	TTYH3	0.943143	PAK1	0.664593	DAPP1	0.888389	LTB	1.22745	SPCS1	1.99979	RFTN1	1.46265	SMC2	1.05144	ZFAND5	0.768113
PTGS2	1.04316	BCL2A1	1.2541	JUNB	0.639559	TBXAS1	0.67416	UBL3	0.473147	FCGRT	1.24008	CTSZ	1.0703	DMXL2	0.939507	FCGR2B	0.656305	GNA15	0.846428	ACTG1	1.22369	CXCR3	1.98316	NFKB1	1.45501	RRM2	1.0386	TNFAIP3	0.76103
PLAUR	1.04103	WARS	1.24311	DUSP2	0.639118	C3AR1	0.6622	GSN	0.472024	SDC3	1.23733	BLVRB	1.06731	PMP22	0.928135	IL1R2	0.65518	GDI2	0.844127	SUB1	1.22327	CHML	1.9651	RAB9A	1.45026	RPA3	1.02476	HNRNPA2B1	0.675101
PPIF	0.999884	MTPN	1.22921	USP53	0.635646	DAB2	0.658996	CLEC5A	0.469752	A2M	1.21039	MT1E	1.06479	TYMP	0.926972	CST3	0.649632	TMEM14C	0.843795	RAB7B	1.22168	OPN3	1.94735	RASSF4	1.43963	PTMA	1.02245	MCL1	0.5846
C15orf48	0.985315	SPN	1.21601	CXCR4	0.634359	C1QC	0.651256	RGS10	0.468479	IFI27	1.16947	CCL2	1.05866	SOD2	0.922582	CD83	0.646851	PRKCB	0.838144	NAP1L1	1.20314	SMPD3	1.9378	LAD1	1.42453	CCNB2	1.00418	RABAC1	0.402186
PLIN2	0.984795	PECAM1	1.18947	FOSB	0.627908	IGSF21	0.644249	EEF1B2	0.467709	BLVRB	1.1645	GSTO1	1.04372	GLUL	0.889956	JAML	0.637206	HPGDS	0.82504	CADM1	1.19952	SPIB	1.8842	CLIC2	1.42055	NASP	0.974343	PSMD8	0.3984
IVNS1ABP	0.973334	TNFRSF1B	1.18898	NFKBIA	0.618767	TXNIP	0.638546	CLDN1	0.464484	GPNMB	1.15676	MIF	1.0214	SIGLEC1	0.886282	PRMT9	0.635664	COTL1	0.81507	HLA-DOB	1.15526	CLN8	1.86478	POGLUT1	1.4076	TMPO	0.970776	HEXA	0.348478
CLEC4E	0.969995	C19orf38	1.18064	HLA-DRB1	0.611792	LINC01736	0.634972	CD74	0.458186	MAF	1.15456	ANXA2	1.01599	FNDC3B	0.884029	LRRFIP1	0.61084	FAM89B	0.800586	UCP2	1.13558	DERL3	1.75569	CSF2RA	1.40053	CENPW	0.968735	PDAP1	0.257591
LUCAT1	0.948035	MS4A7	1.17951	ALOX5AP	0.60658	LINC01480	0.634493	LPAR6	0.457319	CD163	1.12837	LAMP1	0.989898	ABCA1	0.883909	HLA-DQA2	0.609278	RPSA	0.787456	RGCC	1.10648	DUSP5	1.74725	PTPN1	1.39751	H2AFX	0.956371
CD55	0.933924	EVI2B	1.17418	MYADM	0.605801	MEF2A	0.633099	LAT2	0.457066	TMEM176A	1.12689	LGMN	0.977903	CD68	0.881527	DUSP5	0.606404	STK17B	0.784913	KCNK6	1.10058	RAB11FIP1	1.72631	ARAP2	1.38973	ZWINT	0.947746
CD52	0.932554	TKT	1.15647	HTRA1	0.599995	DOCK4	0.632684	IL13RA1	0.45684	SLCO2B1	1.12514	PLD3	0.955239	CCL2	0.861465	SGK1	0.597185	ACTG1	0.778804	ID2	1.09298	DSTN	1.70985	REL	1.37697	CLSPN	0.938229
MCEMP1	0.931432	CARD16	1.15488	DNAJA1	0.588681	CCL4	0.632417	PKIB	0.44772	NINJ1	1.08386	PLA2G7	0.954949	TIMP2	0.858038	STK17A	0.595802	RPS3A	0.776184	ACTB	1.08752	GPR183	1.70786	CERS6	1.35374	CENPM	0.934795
ACSL1	0.928588	CD55	1.13982	CD69	0.585771	AKR1B1	0.631774	SGK1	0.447545	MS4A7	1.07032	SCD	0.947435	PLA2G7	0.854537	CCR6	0.594572	RPS10	0.770756	XCR1	1.07383	SLC7A5	1.65988	ANXA6	1.34824	LMNB1	0.921631
ATP13A3	0.921177	NFKBIZ	1.13642	BHLHE41	0.578616	KLF2	0.625065	TM6SF1	0.446889	MS4A6A	1.06412	LPL	0.929911	FTL	0.841394	RPS23	0.592015	PARM1	0.770219	SERPINF1	1.07048	APP	1.64592	ARHGAP10	1.34637	TUBA1C	0.919744
AC015912.3	0.920608	PAG1	1.11883	YWHAH	0.575735	IER5	0.612231	HLA-DQA1	0.442013	CD68	1.05249	NPL	0.922514	MMP14	0.838553	AXL	0.582488	HLA-DQB1	0.763308	NET1	1.04674	GRASP	1.64285	MGLL	1.3398	UBE2S	0.917064
ANPEP	0.918207	MT2A	1.10889	HLA-DPB1	0.575336	ADAM28	0.606223	IGSF6	0.441643	CD209	1.02801	GM2A	0.915457	IFI44L	0.831956	CLDN1	0.579375	SUSD3	0.758497	DAPP1	1.03763	PLD4	1.62569	LYST	1.33605	MAD2L1	0.914152
TYMP	0.910087	VSIR	1.10387	HERPUD1	0.575135	SORL1	0.589174	TMEM14C	0.436705	VAMP5	1.0018	CAPG	0.913791	MX1	0.818559	ALDH2	0.566792	LCP1	0.756955	PTPRE	1.0285	SELL	1.6242	NRP2	1.32321	GTSE1	0.912017
SH3BGRL3	0.905145	LIMD2	1.10378	HLA-DQB1	0.568885	ADORA3	0.580627	RPL5	0.431941	FCGR1A	0.997032	GLUL	0.909448	ELL2	0.812323	EEF1B2	0.562791	TMSB10	0.756659	ASAP1	1.02795	CYB561A3	1.6222	TMEM176A	1.31255	IDH2	0.899294
SERPINA1	0.898097	RHOC	1.10084	DUSP1	0.550237	CLEC9A	0.577467	TPT1	0.427441	NRP1	0.993719	CREG1	0.908769	MT1X	0.810653	JUND	0.56249	RPS19	0.754646	RPL18A	1.01912	SLC15A4	1.62154	LY75	1.30938	HMGB3	0.897056
SOCS3	0.895598	PILRA	1.10015	HLA-DQA1	0.549281	WASF2	0.569776	MEF2A	0.426893	FTL	0.988534	IFI6	0.905227	LAMP1	0.808741	YPEL5	0.559992	MCOLN2	0.740939	MZT2A	1.00886	CLEC4C	1.60418	TNFRSF11B	1.29113	LDHB	0.876077
SMIM25	0.892313	PTPN6	1.09923	OGFRL1	0.54469	RHOB	0.56835	GAPT	0.421908	CD63	0.985388	FN1	0.903908	CXCL2	0.792551	AKAP13	0.559128	NRN1	0.738773	CNN2	0.999023	DNASE1L3	1.6	GPX4	1.27706	CEP55	0.868172
NEAT1	0.874425	MYO1G	1.09872	CEBPD	0.540602	SAP30	0.566917	SORL1	0.421561	LY96	0.984773	SMIM25	0.903399	IFIT1	0.791813	LDLRAD4	0.558955	GLIPR2	0.738621	ENSA	0.99459	CD2AP	1.5882	ID2	1.27268	CCNB1	0.866107
GK	0.868536	FGR	1.09756	FILIP1L	0.538947	HSPA1A	0.565452	CORO1A	0.414862	CTSD	0.979701	ATP6V1F	0.900644	G0S2	0.790717	ACY3	0.555337	CA2	0.73839	SRSF7	0.994002	HSP90B1	1.568	GABARAPL2	1.27149	MCM7	0.863403
VEGFA	0.857558	SLC2A6	1.09461	HLA-DPA1	0.538011	IFNGR1	0.561761	CD37	0.411784	IDH1	0.974045	ASAH1	0.893876	LGALS3BP	0.787282	HLA-DQB2	0.553348	SMCO4	0.733172	CYB5R3	0.981638	PPP1R14A	1.5676	TBC1D4	1.2705	ANP32E	0.862729
ATP2B1-AS1	0.850529	LYN	1.0819	SNHG8	0.537892	HSPA1B	0.558569	SH3KBP1	0.411036	FCGR3A	0.972513	S100A10	0.891422	TSC22D1	0.774948	RPS3A	0.550265	CD2	0.731957	LCP1	0.96543	IGHM	1.55784	CD83	1.26797	DTYMK	0.859255
HBEGF	0.843509	AIF1	1.07741	NR4A2	0.536397	PRPF38B	0.556705	PRMT2	0.406925	ENPP2	0.970719	C15orf48	0.879582	GM2A	0.767271	DBI	0.549617	PFN1	0.729784	HLA-DPB1	0.955138	RGS2	1.55086	AOC1	1.26578	CDC20	0.856807
CD36	0.835156	HCK	1.07161	WDR74	0.53622	CX3CR1	0.551643	LPGAT1	0.405298	NPC2	0.957788	GAPDH	0.871204	BAG3	0.766946	SMAP2	0.545521	ACOT7	0.727633	EEF1B2	0.946776	OFD1	1.53958	ERICH1	1.26352	MZT2A	0.851825
FPR1	0.826396	CD79B	1.07046	KLF6	0.531052	DST	0.551274	RPL23A	0.400479	HLA-C	0.955101	LGALS1	0.860478	MARCKS	0.760699	VIM	0.534392	ACTB	0.726324	VMO1	0.936926	SEL1L3	1.51999	PMAIP1	1.23217	SLC25A5	0.84777
ELL2	0.821915	LINC02432	1.06633	ID3	0.52546	SGK1	0.548366	RPS23	0.399498	APOC1	0.949513	NOP10	0.859607	GRN	0.757782	PDCL3	0.528788	DBI	0.720049	VAC14	0.934179	IFI44L	1.51877	RAB8B	1.22711	LDHA	0.841963
LCP2	0.82112	ZEB2	1.05465	MEF2C	0.523414	SRSF7	0.546202	COMMD6	0.399325	MAFB	0.942186	MGST3	0.849307	NRP1	0.75529	CKB	0.52292	RPS23	0.719925	RPL8	0.926557	MPEG1	1.51847	CD40	1.22161	ENO1	0.840692
FPR2	0.819973	EMP3	1.05069	HLA-DRA	0.522104	CITED2	0.54593	ALOX5	0.395213	LILRB5	0.930157	LTA4H	0.837811	CTSA	0.754445	SYAP1	0.519331	SERPINF1	0.719924	RPL21	0.921719	NUCB2	1.51476	UVRAG	1.20653	PHF19	0.837396
CSTA	0.819136	S100A4	1.04652	AL136987.1	0.520484	ZBTB16	0.54347	PLA2G16	0.394949	CD59	0.925028	TALDO1	0.831485	C1QB	0.748856	RPL30	0.518828	JPT1	0.719598	MAP3K13	0.918658	RUBCN	1.5026	RPS27L	1.1862	SNRPG	0.835781
LILRA5	0.815153	RRAS	1.0452	BTG1	0.518027	C1QB	0.541733	PPT1	0.394492	HLA-B	0.922393	HEXB	0.79659	MT2A	0.747061	AC004817.3	0.518526	ENTPD1	0.717105	TAGLN2	0.914556	YPEL5	1.49436	IRF1	1.18455	PPIA	0.835693
SRGN	0.812383	ABRACL	1.04051	DDX5	0.513378	IER5L	0.539906	RPS10	0.394441	MPEG1	0.920969	ENO1	0.774119	STAT1	0.742784	C12orf45	0.514096	RPS15A	0.707758	SERPINB1	0.909887	DDIT4	1.49002	IRF4	1.18248	ANAPC11	0.828466
ADM	0.804293	SAT1	1.0402	IFRD1	0.507126	RB1	0.539456	RPS3	0.393292	HLA-A	0.896433	ADM	0.753454	SCARB2	0.741669	CRYBG1	0.509569	RPS4X	0.707288	PSME1	0.901659	RRBP1	1.47043	SYNGR2	1.17687	HELLS	0.827977
NFKBIA	0.798641	NAAA	1.02823	TPT1	0.505027	VSIG4	0.531096	AXL	0.38876	AP2A2	0.884798	CYSTM1	0.739953	HLA-A	0.722179	OGFRL1	0.508709	CCND3	0.706449	LSM6	0.895985	EZR	1.4673	EEF1A1	1.16802	CKS2	0.827854
MX2	0.794092	CEBPB	1.01381	TCHH	0.504622	GIMAP4	0.529367	RPL30	0.388179	B2M	0.872875	RPS27L	0.735198	LHFPL2	0.717329	S100A4	0.507955	RPS29	0.686979	RGS10	0.895951	LPIN1	1.46508	MAP3K13	1.16609	CENPK	0.827755
C5AR1	0.790752	VAMP5	1.00907	HSP90AA1	0.504466	MS4A7	0.526784	FN1	0.387074	LIPA	0.867561	TIMP1	0.730528	SERPING1	0.711624	MPC2	0.507589	SELENOH	0.686667	COX7C	0.895813	IKZF1	1.45609	TMSB10	1.1574	S100A4	0.827247
ABHD5	0.79013	IFITM3	1.00365	ZFP36	0.503836	IFRD1	0.525776	HLA-DMB	0.386065	LGALS3BP	0.861242	S100A6	0.729547	MERTK	0.71054	RPS24	0.501458	RPL14	0.679544	CST7	0.895313	SOCS1	1.4461	CEP350	1.15538	AURKB	0.825951
FLNA	0.788349	BIN2	1.00206	PLD4	0.501971	HPGDS	0.522539	OLFML3	0.385761	HMOX1	0.860902	PKM	0.725365	CD163	0.710227	HMGN1	0.499589	CNN2	0.67516	CCSER1	0.88652	PRMT9	1.44389	HINT1	1.15303	NUDT1	0.825885
CFP	0.784743	TLE4	0.998686	TRA2B	0.499617	IL18	0.522097	TSPO	0.385508	PMP22	0.857474	ELOB	0.724259	ICAM1	0.701066	PHACTR1	0.498586	RPL7A	0.667757	EGLN3	0.8827	TNFSF9	1.44033	ZFAS1	1.12907	CENPX	0.824797
IFIT3	0.783675	CORO1A	0.989388	IL1A	0.496684	ZFP36L2	0.518032	RPL26	0.385118	GRN	0.853654	S100A11	0.720489	C1QC	0.698589	TMEM14C	0.48718	PARK7	0.663329	ICAM3	0.877928	SLC20A1	1.43446	LIMCH1	1.1242	KPNA2	0.821439
IFI30	0.777717	GIMAP1	0.977946	OLFML3	0.494882	MSR1	0.517242	EIF3E	0.380988	IGF1	0.851277	CALM3	0.711798	PRDX1	0.688469	CKLF	0.485646	ADAM19	0.662944	RPL4	0.876357	LAMP5	1.42714	KDM2B	1.11589	SKA2	0.81648
TNFSF10	0.776549	CPPED1	0.974681	ID2	0.487492	ATM	0.514231	OTULINL	0.379171	NPL	0.841869	RAB13	0.709378	MT1E	0.686778	MYADM	0.483454	SEPT6	0.657104	CLIC2	0.871347	PTCRA	1.42291	VOPP1	1.10792	FAM111A	0.814071
CXCL8	0.768344	RPS19	0.974434	BCL2	0.485549	MARCKS	0.505323	PAK1	0.37913	ATOX1	0.841328	BCAP31	0.677812	C2	0.682723	SH3BP4	0.483165	RPS11	0.656456	UPF2	0.869862	ERN1	1.40798	ST3GAL5	1.09233	TUBB4B	0.813622
OLR1	0.766668	ZBTB16	0.974415	UBC	0.482392	CD74	0.504487	HCLS1	0.378193	GYPC	0.832385	CTSA	0.674758	ME2	0.67992	AL136987.1	0.482821	ACTR3	0.653632	BCL6	0.869094	GPR65	1.40542	RELB	1.06945	GAPDH	0.805489
S100A10	0.765393	ICAM2	0.969085	AC103591.3	0.472681	RCSD1	0.502263	MS4A6A	0.37802	LRP1	0.826556	PGD	0.674533	CTSZ	0.676441	ICAM3	0.481971	IL2RG	0.649155	CD74	0.864331	EGLN3	1.39949	CD1E	1.06567	DNMT1	0.804215
NCF2	0.764186	LTA4H	0.968129	FCGR2A	0.471895	PRMT2	0.495412	TBXAS1	0.376823	ADAMDEC1	0.811724	ERO1A	0.672873	TPM4	0.675289	BCL2	0.478707	CD48	0.647928	BID	0.863649	AC119428.2	1.39203	MALT1	1.06277	CENPE	0.801321
ICAM1	0.758235	PTPRC	0.966632	DDIT3	0.465761	CCL3	0.494089	RPS14	0.376472	FCER1G	0.804232	SDC2	0.669272	HSPA5	0.673457	RPS27	0.477804	ATP5MG	0.646656	HLA-DPA1	0.859958	SELENOS	1.38718	MALAT1	1.06061	SIVA1	0.800359
MT2A	0.754474	S1PR4	0.946625	CKLF	0.46275	CSF1R	0.489611	STK17A	0.372621	HLA-E	0.80131	VAT1	0.664413	HSPH1	0.669818	GABARAPL2	0.476827	SYNGR2	0.642523	LMNA	0.84816	C12orf45	1.38398	UGCG	1.05922	SNRPD1	0.798717
LDLR	0.746728	UTRN	0.946389	PHACTR1	0.462732	TNF	0.488773	GLIPR1	0.372226	KCNMA1	0.795938	EMP1	0.661461	TNFAIP3	0.667692	CSF2RA	0.473598	YPEL5	0.634667	RPS23	0.841118	PLP2	1.37842	SEC61B	1.05587	KIF20B	0.798585
WARS	0.745694	ASAH1	0.928048	AC245014.3	0.461772	SLC4A7	0.488444	ALCAM	0.371844	PRDX1	0.79572	MT1F	0.64866	TREM2	0.666735	C1orf162	0.473499	IL18	0.6336	CAMK2D	0.840605	CXCR4	1.37337	ETV3	1.05429	SNRPF	0.792631
S100A6	0.741602	GMFG	0.924702	DNAJB4	0.459986	FRMD4A	0.488045	RPL10A	0.370899	NUPR1	0.792791	CYB5A	0.648087	LAPTM5	0.66436	RPS21	0.470866	SUB1	0.633037	RPS21	0.83958	NR3C1	1.37218	JAK1	1.04905	PA2G4	0.790495
FOSL2	0.740538	ITGAL	0.923635	ITM2B	0.458359	ELMO1	0.485628	FKBP5	0.370493	ARL4C	0.790313	BNIP3	0.64752	SDC3	0.660817	RPS29	0.469587	ATP5PF	0.619487	G3BP2	0.83853	VEGFB	1.36159	H2AFZ	1.04211	SNRPB	0.789741
ARL5B	0.739149	WAC-AS1	0.911928	PPP1R10	0.45615	BIN1	0.483088	ZFP36L2	0.366806	TCN2	0.787484	NDUFB9	0.644662	P4HB	0.660771	RPS6KA3	0.46893	PRELID1	0.613321	CDK2AP2	0.827949	UBE2J1	1.36157	BTG1	1.03788	CARHSP1	0.77989
IRF1	0.736997	RAP1B	0.91005	YME1L1	0.455029	OTUD1	0.481209	PLEK2	0.366602	C3AR1	0.779738	LDHA	0.642463	HIF1A	0.656407	SARAF	0.46857	PSMB8	0.60796	SLC25A6	0.819685	FCHSD2	1.35416	RAB11FIP1	1.03703	KNL1	0.77959
CEBPB	0.729256	SIGLEC10	0.908517	AC020916.1	0.44683	BTG2	0.479752	ICAM3	0.364355	ASAH1	0.777363	YBX1	0.640784	MPP1	0.654835	ALOX5AP	0.467716	HMGN1	0.607222	GYPC	0.812756	BTG2	1.35381	ZBTB10	1.02588	COX8A	0.775612
RASGEF1B	0.723796	ADGRE2	0.908272	HLA-DMA	0.444337	ANKRD36B	0.478015	RPL3	0.364306	CTSL	0.77717	CXCL3	0.634629	ADM	0.654558	TOB1	0.467712	ARPC3	0.602492	HPS5	0.810965	PAXX	1.30775	RAMP1	1.01704	LSM4	0.770776
CD93	0.719622	BID	0.907885	SKIL	0.443578	CTTNBP2	0.477924	TRPM4	0.363895	ABCA1	0.774727	SNX10	0.633941	IFITM3	0.642923	OSBPL8	0.467508	ARF6	0.601717	PTPN2	0.807871	HINT1	1.29749	IL4I1	1.01138	LGALS1	0.769619
VMP1	0.71746	VASP	0.906682	RUNX1	0.441999	PIK3IP1	0.476737	FCGBP	0.360727	IQGAP2	0.77248	PPARG	0.632537	LMNA	0.641736	RPS14	0.465936	PSMB9	0.598992	PSME2	0.807279	IRF2BP2	1.29351	NAV1	1.00654	HIST1H1D	0.768857
AC245128.3	0.711942	PRELID1	0.905321	C3	0.441516	CIRBP	0.475642	RAC1	0.360179	MERTK	0.769872	LY6E	0.630074	PHLDA1	0.640464	GSN	0.465688	RPL26	0.598384	RPSA	0.804729	OGT	1.27616	FAM118A	1.00524	CKAP2	0.768286
FNDC3B	0.711659	LILRB1	0.903787	AC007952.4	0.441397	MT-ND3	0.475422	RPL11	0.36003	RND3	0.758112	APLP2	0.62575	PLAU	0.639664	TUBA1A	0.465064	RPL15	0.596395	PSMB8	0.802204	LRRC26	1.26746	LGALS2	1.00392	ARL6IP1	0.767735
ADGRE5	0.707731	PKN1	0.903569	EIF4E	0.437368	ITPR2	0.475396	SEC11A	0.35867	CTSS	0.753859	SDCBP	0.623875	SLC16A3	0.638882	PEA15	0.459505	RPL35A	0.595673	MPEG1	0.79863	ISG20	1.26728	SLCO5A1	1.0012	LSM5	0.757038
DSE	0.706632	VNN1	0.902967	AL355075.4	0.435404	RASSF4	0.475253	FCGR2A	0.356408	ALDH1A1	0.751114	SOAT1	0.617465	LGALS3	0.63778	RPL5	0.458732	RPS21	0.595475	FLT3	0.796036	NEK8	1.25852	IL2RG	0.994774	ATAD2	0.754278
CTSS	0.703187	SLC25A6	0.90118	UBL3	0.433583	FKBP5	0.472177	ARL6IP5	0.355807	LAMP1	0.746261	TIMP2	0.615575	ZNF331	0.63747	STK4	0.457617	RPL6	0.593827	SERPINB9	0.79194	COBLL1	1.2552	RUFY3	0.984808	CENPU	0.753221
DUSP6	0.702653	SYTL1	0.90113	CD37	0.432589	PLA2G16	0.468236	RPS27	0.353864	GPR34	0.745368	RNASE1	0.612404	ENG	0.634687	RPS10	0.456876	HLA-DQA1	0.590318	ATG3	0.788715	CCDC186	1.25252	SIAH2	0.983492	SNRNP25	0.753158
NFKBIZ	0.698437	KCNE1	0.884745	ZFAND2A	0.432562	C1QA	0.466492	RPS6	0.353323	HNMT	0.744355	SQOR	0.611691	PLXND1	0.631889	RPL37	0.456071	HIP1	0.589193	FGL2	0.781687	INPP4A	1.24388	CDKN1A	0.982661	HSPE1	0.745857
EMP3	0.697146	OAS1	0.883429	AC004817.3	0.428989	PLXDC2	0.464124	ARHGDIB	0.352212	SMPDL3A	0.732281	AC020656.1	0.609093	CREG1	0.62786	RPL7A	0.455173	RPS27A	0.588027	RPS11	0.779663	SHD	1.2356	ACTB	0.978281	CHCHD2	0.739461
PTPRE	0.696707	STK17B	0.870065	TAGAP	0.424323	CD84	0.463644	SARAF	0.34997	TTYH3	0.730814	MPP1	0.607008	FN1	0.627229	ARF6	0.453105	RPS7	0.584265	P2RY14	0.778476	DCK	1.23305	CCNG2	0.976815	HNRNPAB	0.735928
IRAK3	0.695058	FYN	0.868391	CLEC10A	0.42135	APBB1IP	0.463316	CAMK1D	0.347424	SNX6	0.730022	PSMA7	0.606207	ANPEP	0.626796	LPGAT1	0.453064	RPL5	0.58286	RPS8	0.778091	N4BP2L1	1.22307	TRADD	0.972132	ESCO2	0.735303
S100A4	0.690082	GIMAP7	0.866046	CD9	0.420463	ALOX5AP	0.462567	RPL7A	0.346776	GIMAP7	0.723585	SERF2	0.605554	PLAUR	0.623929	RPS3	0.452164	RPL23A	0.582329	C1orf21	0.775578	ZFAT	1.21858	ITGA4	0.964618	TMEM106C	0.733104
TREM1	0.690038	LILRA1	0.865874	HBEGF	0.418221	SLC40A1	0.457618	CX3CR1	0.346653	EPHX1	0.720845	MGST1	0.604431	THBS1	0.620781	NFKB1	0.447903	RGS19	0.580751	TMEM14A	0.77495	AC007952.4	1.21746	TNFRSF9	0.960583	DDX39A	0.730936
MPEG1	0.685744	SEPT9	0.862953	NFKBIZ	0.417279	DHRS7	0.456142	DEGS1	0.345861	CD4	0.716955	PGAM1	0.60013	C1QA	0.619611	RPL11	0.447686	LPAR3	0.577183	CD226	0.774279	SRP14	1.21612	NMRK1	0.958128	AP2S1	0.724779
UPP1	0.683444	RABGAP1L	0.849993	C6orf48	0.414346	SRGAP2	0.455167	TSPAN15	0.343298	ITM2B	0.712268	ANXA4	0.599283	RNF213	0.615083	KDM6B	0.445083	CTNND1	0.575684	CCDC6	0.772818	SEMA7A	1.2151	PPM1K	0.95419	PLAC8	0.723558
CTNNB1	0.682649	SIDT2	0.848306	C1orf162	0.413381	C6orf48	0.445877	CEBPD	0.342805	MMP14	0.71208	SH3BGRL3	0.596942	NUPR1	0.614934	RGS1	0.443797	ICAM3	0.575257	ST3GAL5	0.771298	PMEPA1	1.20286	REPIN1	0.953598	CACYBP	0.722259
IFITM3	0.678772	ABI3	0.843632	CHMP1B	0.409878	CLU	0.445826	SVBP	0.342746	LAMP2	0.708777	TSPAN4	0.583256	ADAM8	0.613459	STK38L	0.441806	RIPOR2	0.574673	GCSAM	0.764721	HIST1H1C	1.19419	TNFAIP8	0.947011	PSME2	0.721332
OSM	0.677653	MAFB	0.84218	TREM1	0.40979	PPP1R10	0.445505	RPL10	0.342097	COL1A1	0.702093	GLIPR2	0.576498	PARP14	0.612934	C12orf75	0.441603	DENND1B	0.57181	RPL27A	0.758683	SUSD1	1.1811	PPP1R14A	0.944826	RAD51AP1	0.719226
GBP1	0.676663	MBD2	0.839532	KCNQ1OT1	0.409054	CXCR4	0.445129	SESN1	0.341824	CYBB	0.694721	DAB2	0.571756	IFIT3	0.612681	ARL4C	0.44127	BASP1	0.571248	ETV6	0.756956	Z93241.1	1.17113	AC008105.3	0.93714	DHFR	0.712555
EHD1	0.673702	ICAM3	0.839513	C12orf57	0.406487	ST6GAL1	0.438712	P2RY13	0.341806	ACP2	0.691508	CD36	0.571357	PLTP	0.608051	BHLHE40	0.441231	TCTN3	0.570899	RPS29	0.755585	MYBL2	1.17047	IRF8	0.936224	PTMS	0.70988
LILRB2	0.667348	PTP4A2	0.837365	HCAR2	0.402851	HLA-DOA	0.438441	PLBD1	0.340271	CSF1R	0.686766	MYDGF	0.571162	SLC43A3	0.604825	RPS4X	0.440464	FLT1	0.568878	HLA-DQB1	0.755175	KLF13	1.16437	CD80	0.935128	MRPL51	0.705738
ATP1B3	0.662992	NACA	0.833381	TRIB1	0.402031	ADAP2	0.435662	DCK	0.339895	AIF1	0.677567	MCRIP2	0.568843	SIRPA	0.603243	RPL18	0.438739	RALA	0.567981	MARCKSL1	0.753754	CDYL	1.16165	TUBA1C	0.934822	MCM5	0.70555
MX1	0.661612	MPEG1	0.832856	NUFIP2	0.388423	LPCAT2	0.435207	CHPT1	0.338457	COLEC12	0.676677	IDH1	0.565448	LRP1	0.599364	SEPT6	0.43695	RPL30	0.565634	HLA-DRB5	0.747462	PARK7	1.15953	ALDH2	0.934544	AP1S2	0.701534
MMP19	0.65496	SNX18	0.832549	GPR183	0.388186	FCGR2A	0.43475	AIDA	0.337526	CTSA	0.676219	IL1RN	0.563011	ACP2	0.596721	CFLAR	0.436542	RPL41	0.56528	RPL22	0.739513	MAPKAPK2	1.15476	CHD3	0.934116	NME1	0.699496
ZFP36	0.654957	SRSF5	0.825887	EIF4A2	0.387834	ZFHX3	0.434071	GPR34	0.337221	TIMP2	0.672144	ATP6V0B	0.560903	ATP13A3	0.594873	RPL23A	0.434251	PTMS	0.565092	MZT2B	0.737237	SUB1	1.15378	BCL2L11	0.933158	MIF	0.697943
FBP1	0.646817	GNG2	0.824093	SRSF3	0.387289	DAGLB	0.433465	RPS21	0.336653	ACP5	0.669459	GPX4	0.557556	SATB1	0.594192	SPINT2	0.43286	RPL3	0.561966	COTL1	0.733279	PPM1K	1.15084	FLT3	0.931258	DNAJC9	0.692816
MIR3945HG	0.634421	TMPO	0.809598	AP003354.2	0.385337	IER2	0.431066	RPS18	0.330554	HSPB1	0.667962	TIMM8B	0.556625	MXD1	0.593022	RGS18	0.431249	CORO1A	0.559868	BIRC3	0.730766	ARL4C	1.14778	GSN	0.929929	EIF5A	0.686558
KDM6B	0.63358	NUDT16	0.808586	TXNIP	0.38052	N4BP2L2	0.430636	CNPY3	0.330123	SIGLEC1	0.66722	TFRC	0.551552	DNAJA4	0.592926	TPT1	0.430243	LDHA	0.559392	VAV3	0.728109	SEC61G	1.14603	SUB1	0.929322	NUF2	0.686193
DDX60L	0.622987	DUSP6	0.804844	FCGR2B	0.380086	HLA-DPA1	0.426282	RPL14	0.330051	BST2	0.662863	ATP6V1A	0.547766	MSR1	0.588539	RPL35A	0.428976	GPR82	0.559111	ARPC2	0.722379	PIM2	1.14583	GCSAM	0.927907	SGO2	0.684439
PFKFB3	0.621408	SH3BP2	0.804264	PNRC1	0.376056	TG	0.423624	NACA	0.329428	IFITM3	0.654144	LYZ	0.546513	LGALS1	0.585204	CREM	0.428907	AES	0.556015	HDAC9	0.72197	LILRB4	1.14062	MTHFD2	0.927682	RAD21	0.683847
SLC43A2	0.620497	IRF1	0.804214	CREM	0.372637	GADD45G	0.422258	PLXDC2	0.328891	STOM	0.651793	COX7A2	0.544993	EREG	0.584994	AFF3	0.426311	RASSF5	0.554423	RPL14	0.721454	ADAM19	1.13926	SINHCAF	0.921975	C1QBP	0.682358
EFHD2	0.620093	RAC2	0.803051	DDX24	0.370732	MYC	0.421748	JAZF1	0.327281	LAPTM4A	0.64203	DCXR	0.544816	ATOX1	0.58454	AKR1C3	0.426207	RPS3	0.554224	RPS7	0.714152	GAS6	1.13815	TRAF1	0.919789	UQCRQ	0.676656
IER3	0.618956	SLC7A7	0.801737	CCNL1	0.369588	TRA2B	0.41842	SMDT1	0.326886	AKR1B1	0.639928	NCF2	0.54463	VMO1	0.580865	HLA-DMA	0.424972	GNAO1	0.551522	RPL5	0.713764	ZDHHC17	1.13468	ACTG1	0.915588	TPI1	0.665775
CSF3R	0.617094	CDH23	0.794051	MNDA	0.36849	HLA-DMA	0.418319	RUNX1	0.323159	RBPJ	0.638058	VIM	0.543179	BMP2K	0.577444	RPS5	0.424073	HLA-DPB1	0.551317	RPL23A	0.711361	UCP2	1.11494	IL15	0.910778	SNRPD3	0.66463
TNFRSF1B	0.608962	ZNF703	0.79104	HPGDS	0.368169	PALD1	0.417358	ALDH2	0.322994	CMKLR1	0.636425	CALR	0.542696	ASAH1	0.572012	RPS7	0.421233	DSP	0.545873	HINT1	0.70645	ERP29	1.11017	CD274	0.910455	PKM	0.663829
ITGAX	0.605671	HLA-E	0.786748	SRGAP1	0.367265	ANKRD22	0.416588	RPL35A	0.321206	RGL1	0.632752	TPI1	0.539996	C15orf48	0.570865	RHEB	0.41637	FUT8	0.545033	PPT1	0.705855	SULF2	1.10112	ISCU	0.89525	SET	0.663122
VAMP5	0.602009	H3F3A	0.78458	LTC4S	0.366552	GPR155	0.415912	SEMA4D	0.320974	NRP2	0.631869	FNIP2	0.538413	NRP2	0.570208	RAB32	0.415643	CLEC4A	0.544912	C20orf27	0.705239	MX1	1.09961	GRK3	0.894294	COX5A	0.66244
LCP1	0.600426	IRAK3	0.783905	PELI1	0.366448	TPT1	0.413205	RPL37	0.32059	TPP1	0.628791	GRN	0.536998	CTSC	0.569474	RPS18	0.414022	RPL10A	0.544837	RPS5	0.704848	SPON2	1.0995	RPL17	0.888797	HSPD1	0.661081
MCL1	0.599576	EIF1	0.775986	INTS6	0.358549	HCLS1	0.413034	RPS2	0.320046	IGFBP4	0.62657	BEX3	0.536303	MT-CO2	0.566891	FAM118A	0.412452	DCXR	0.543805	RPS3A	0.701069	PFKFB2	1.09419	MED13L	0.886007	EZH2	0.660336
CFD	0.598193	AC114760.2	0.774414	TRPM4	0.357894	TGFBR2	0.408434	RPL18	0.319945	CD163L1	0.626176	RALA	0.535383	LILRB4	0.562573	TES	0.410032	SLC25A5	0.541998	RPL37	0.69415	HIGD1A	1.08863	N4BP2L1	0.884739	RBBP7	0.660112
LY6E	0.598158	GCH1	0.771123	EIF5	0.357749	HLA-DPB1	0.405991	BTF3	0.319756	GAL3ST4	0.623842	HSP90B1	0.532796	TCN2	0.561547	MEF2C	0.40984	SNX3	0.541309	PPP1R14B	0.691653	HIST1H1D	1.08322	TVP23A	0.880337	JPT1	0.656234
DUSP2	0.596056	PRKCB	0.770312	Z93241.1	0.356261	RNASET2	0.401107	PALD1	0.3196	DNPH1	0.620302	SMS	0.531101	OLFML2B	0.561254	CAMK1D	0.408883	RPL37	0.541198	ANXA6	0.691352	SMIM5	1.08317	YPEL5	0.877087	FAM111B	0.650387
MYO1G	0.59449	MAPKAPK3	0.769501	HSPH1	0.356082	TM6SF1	0.400884	RPS24	0.319313	FCGR2A	0.619723	SCARB2	0.530801	SLCO2B1	0.555626	COMMD6	0.408847	SLC18A2	0.541042	ARF6	0.68963	FYTTD1	1.08307	UBD	0.87595	KIF11	0.648983
PDE4B	0.593864	TUT7	0.768947	HLA-DRB5	0.351767	SLA	0.398119	RPS3A	0.318166	PLA2G7	0.619554	FLNA	0.529319	TCIRG1	0.551174	MAFF	0.407261	RPL34	0.540338	RNH1	0.685196	MYL12A	1.06687	EPSTI1	0.875577	TACC3	0.643692
INSIG1	0.593747	KCNAB2	0.767882	OSM	0.350161	CPM	0.397186	SPINT2	0.31672	CLTA	0.614171	SEC61G	0.516615	CD63	0.550505	CIITA	0.407111	SPI1	0.539802	RPL6	0.681354	RUNX2	1.05867	LCP1	0.874995	BRCA2	0.643545
ASGR1	0.591507	SERP1	0.76445	SLC39A10	0.346919	RNASE6	0.395678	RPL34	0.314255	SCARB2	0.608048	NINJ1	0.513789	XAF1	0.548916	RPL26	0.406009	TMEM14B	0.53593	SEPT6	0.680304	TRAF4	1.05675	PPDPF	0.868694	NCAPG	0.643147
CYBB	0.589861	STX11	0.756081	RGS2	0.346556	CD37	0.39529	APEX1	0.313433	AOAH	0.606169	RPS17	0.513493	ABL2	0.547215	IL18R1	0.40372	RPL27	0.535012	REPIN1	0.67896	PACSIN1	1.05354	NAP1L1	0.866316	PARP1	0.642696
PTK2B	0.588529	ZFAND5	0.75455	TMEM107	0.344231	MT-CYB	0.394156	HMGN1	0.311171	MAN1A1	0.605677	CTSS	0.511772	ID3	0.543237	SKIL	0.403364	P2RY14	0.532875	C12orf45	0.674481	EIF4A3	1.05278	GPBP1	0.865777	UQCC2	0.642502
PARP14	0.587244	TPPP3	0.751339	SH3KBP1	0.343273	WDR74	0.393824	FAM129A	0.311112	TNFRSF1A	0.603828	P4HB	0.510124	ATF5	0.538306	LTB	0.401922	YWHAH	0.529788	C1QBP	0.670934	IDH3A	1.05188	NET1	0.858079	HMGN1	0.638169
MTRNR2L8	0.584238	GPBAR1	0.750794	HSPD1	0.342889	LINC01094	0.391285	IL18	0.311048	MARCKS	0.603667	VDAC1	0.5085	NAMPT	0.537591	RPL9	0.400012	RNF5	0.529339	TAPBP	0.665947	ANKRD11	1.05182	MARCKS	0.857539	BUB3	0.636872
CCL3L1	0.5825	RHOB	0.746688	BCL2A1	0.342847	AAK1	0.390651	YWHAB	0.309454	SCPEP1	0.603178	CHCHD10	0.502648	CALR	0.535428	NR4A1	0.398919	CIB1	0.528007	LDLRAD4	0.664252	FAM129C	1.04087	TSPAN33	0.85	ERH	0.63483
FGR	0.582291	SELPLG	0.746204	B3GNT5	0.341828	SDCCAG8	0.39045	RPS7	0.30927	RENBP	0.601734	EMP3	0.499856	A2M	0.534593	AP1S2	0.398164	RPS5	0.526437	TMSB10	0.66195	ATG101	1.02915	TREML1	0.846439	CLEC11A	0.633932
PIM3	0.581431	UNC119	0.743099	BAG3	0.340566	AC025164.1	0.389158	CTNND1	0.309122	PRNP	0.597467	SPARC	0.498468	SAMSN1	0.533538	MNDA	0.398127	CLNK	0.524639	NDUFV2	0.655826	CXXC5	1.02291	OSTF1	0.838537	YBX1	0.633866
ZNF267	0.576462	SMAP2	0.737232	ANKRD36B	0.337073	VSIR	0.388977	RPS5	0.308898	GAS6	0.595778	LILRB4	0.495803	SGPL1	0.532057	SNHG8	0.396825	FKBP1A	0.522092	ASB2	0.654069	SMG1	1.01762	ANTXR2	0.837607	ATP5MC3	0.631497
LGALS2	0.574701	CD37	0.728631	ETS2	0.333828	TNPO1	0.388671	NOL7	0.307963	CPM	0.594524	PGK1	0.492805	CCL18	0.531916	GAPT	0.393408	ARPC2	0.520265	HLA-B	0.651865	ZC3HAV1	1.00496	PFN1	0.836113	SNRPE	0.627581
RIPOR2	0.573921	SAMSN1	0.722073	ADAM28	0.331999	EIF4A2	0.386851	MTDH	0.305118	C1orf54	0.593671	HLA-A	0.488934	GNS	0.528906	GLIPR1	0.392994	RPL36A	0.517939	SULF2	0.648817	ALG2	1.00407	NABP1	0.831964	MCM3	0.626537
APLP2	0.573412	SLC24A4	0.717507	GRASP	0.331516	TSC22D3	0.380537	RTN1	0.303968	MTSS1	0.59279	BSG	0.487332	MT-ATP6	0.528576	RPL24	0.392305	TBCA	0.516289	PTK2	0.64822	CSF2RB	1.00035	ANXA7	0.828335	PSIP1	0.625941
ATP2B1	0.572469	FCER1G	0.714094	HSPA8	0.331305	TCHH	0.380232	ZSWIM7	0.303656	CLTC	0.589852	AP2S1	0.48659	ERRFI1	0.525361	RPS15A	0.391934	PLPP1	0.516276	ZNF366	0.647082	SNHG7	0.993856	LRRK1	0.825425	DCTPP1	0.623828
GLIPR2	0.570871	ERGIC1	0.712004	FAM133B	0.331069	CD81	0.379359	RPS4X	0.303229	STAT1	0.588865	POMP	0.486225	MFSD12	0.524429	BTF3	0.39063	G3BP2	0.516265	MBP	0.646977	PLCG2	0.988474	HLA-F	0.819145	CALM3	0.623812
CLEC12A	0.567812	ATP2B1-AS1	0.70935	RGS10	0.329528	FEZ2	0.37886	ELMO1	0.303118	SPATS2L	0.581524	COX5B	0.485176	HES1	0.522248	PLD4	0.386239	RPL4	0.51557	CBFA2T3	0.645117	CDKN2D	0.978153	TMSB4X	0.81901	GMNN	0.622037
IFI6	0.563707	DRAP1	0.707551	PLK2	0.328179	YPEL3	0.376853	WNT5A	0.300865	MGST2	0.58029	H2AFJ	0.484729	CCR1	0.521321	CMTM6	0.386026	RPL27A	0.514322	SERPINF2	0.644539	MDFIC	0.976326	MYO1G	0.818707	HIST1H1B	0.621965
ZDHHC20	0.563583	C11orf21	0.70581	RPS27	0.326843	SRGAP2B	0.376775	AKR1B1	0.300456	CAPZB	0.577486	GNS	0.482663	AP1B1	0.51973	RPS13	0.384751	ACAP1	0.513358	DENND1B	0.642161	DDX24	0.964602	NR4A3	0.813999	LSM3	0.621453
COTL1	0.561674	CASP1	0.704461	PLAU	0.324775	METTL7A	0.375077	RACK1	0.300385	TYROBP	0.577	GLRX	0.482069	STAT2	0.51838	TMEM156	0.38085	RPL24	0.50645	RUBCNL	0.642016	GNG7	0.964508	CYB5A	0.810976	PSMA4	0.619129
CRIP1	0.558894	FKBP1A	0.700167	SEC14L1	0.32402	AMD1	0.373364	SRGAP1	0.300225	GOLGA4	0.576504	TGM2	0.475295	NPL	0.511963	AC058791.1	0.380833	RPS14	0.506009	HLA-C	0.640627	ANKRD12	0.964024	AC058791.1	0.808344	BRCA1	0.61871
SERPINB1	0.555252	TSPAN14	0.698259	HLA-DQA2	0.323822	NUDT3	0.371978	BEX4	0.29888	IL4I1	0.573453	TDP2	0.472782	TSPAN4	0.510149	CLEC4A	0.380393	LAMTOR1	0.505965	FKBP1B	0.63848	HERPUD1	0.958463	ATOX1	0.805636	MND1	0.616978
TRIM25	0.552471	CD300E	0.69693	TSC22D3	0.323157	FYB1	0.371598	CCR6	0.298322	ARL6IP1	0.572492	NCEH1	0.472697	GNA13	0.50815	ANKRD28	0.380281	COMMD6	0.503207	RPS16	0.638403	P2RY14	0.956684	BIRC2	0.805338	NPM1	0.61466
ANKRD28	0.548546	WAC	0.692132	TNFAIP3	0.322472	CNPY3	0.370451	EEF1A1	0.297947	OLFML2B	0.569748	PDE4DIP	0.471424	ATP2A2	0.506338	RPS26	0.379699	CLECL1	0.500968	NDUFC2	0.637314	PTCH2	0.953836	ETV6	0.803016	NDC80	0.614178
HCST	0.54692	TCIRG1	0.691585	TMEM14C	0.320185	SIPA1	0.37021	LPCAT2	0.29768	PLXND1	0.568378	IL4I1	0.47022	SEMA4A	0.505393	RPSA	0.378364	RPL9	0.496933	HMGA1	0.631704	RPS28	0.952661	CYTH1	0.799952	HNRNPF	0.612958
EMP1	0.543749	TES	0.688998	OLR1	0.318612	FMNL3	0.368772	AC025164.1	0.292035	TSC22D1	0.563868	PMP22	0.469548	ITGAX	0.503312	IL18	0.378149	CCNG2	0.495248	NCOA7	0.630933	HIST1H4C	0.946197	NFKB2	0.79949	HNRNPA1	0.612375
UBAC2	0.54255	LILRB3	0.686947	COMMD6	0.318478	PDGFB	0.366392	LY86	0.291924	CYBA	0.55818	NDUFS5	0.468735	DDX3Y	0.500454	MYL12A	0.377577	APOBR	0.49359	SELL	0.629626	BCL2L11	0.945974	TNFRSF11A	0.795684	PARK7	0.608622
ACTN1	0.538893	OAZ1	0.685368	AMD1	0.318215	RUNX1	0.366302	CTSH	0.291717	RPS17	0.554184	ACE	0.46662	FMNL2	0.499257	IL13RA1	0.371829	PRKAR2B	0.49282	PTP4A2	0.62893	CBFA2T3	0.943737	RASSF2	0.789863	SDF2L1	0.606708
HIF1A	0.532198	DUSP1	0.682541	LPAR6	0.316787	RSRP1	0.364841	RPL15	0.291258	ITSN1	0.55408	LRPAP1	0.465986	FAM20C	0.498652	GNAS	0.37032	CD1B	0.492389	TAP2	0.624576	PRKCB	0.942984	H6PD	0.789551	DLGAP5	0.606084
MT1X	0.529942	CSGALNACT2	0.679374	ZFAND5	0.316332	AC012368.1	0.36417	RPS27A	0.291254	SLAMF8	0.551896	LAMP2	0.465097	ATP6V1F	0.496483	SEC14L1	0.370285	RPL10	0.492019	SRI	0.622822	SSR4	0.941247	PNRC1	0.788096	VPS29	0.60323
ZFP36L1	0.529509	NKTR	0.679286	HLA-DOA	0.315321	LPIN2	0.363593	ARPC3	0.29102	CR1	0.551671	ATP6V1G1	0.464066	IL10	0.493301	SLC38A1	0.370022	SPIB	0.49006	TRMT112	0.622263	SLC38A1	0.940193	ANKRD33B	0.784767	SMC3	0.602791
IRS2	0.528414	NAMPT	0.678635	SERTAD1	0.311015	PDGFC	0.363513	GPRIN3	0.29067	FGL2	0.549768	ALDH1A1	0.462696	ZFAND2A	0.491229	GLS	0.36908	RACK1	0.489692	RPS6	0.621251	RAC2	0.936601	RNF145	0.78355	ATP5MF	0.601712
BACH1	0.527866	SCIMP	0.673425	MEF2A	0.310244	MS4A6A	0.363372	SH3BGRL	0.29059	RARRES3	0.549029	ATP5MC3	0.461565	ATP6AP1	0.49093	PADI2	0.368797	TMSB4X	0.488926	ENPP1	0.620857	RPS8	0.931592	TSPAN13	0.770331	SMC1A	0.601071
MIF	0.525353	SSH2	0.673114	LAT2	0.308955	CSF2RA	0.360171	ARHGAP15	0.289523	LAIR1	0.548115	SLC31A1	0.460687	NR1H3	0.490509	RPL14	0.36488	TAP1	0.488837	RPS15A	0.617728	CREB3L2	0.927688	HMGN3	0.767081	ATAD5	0.59708
TMEM167A	0.524388	NBN	0.67241	RPS26	0.306721	BEX4	0.358434	RPS15A	0.289229	TMEM37	0.546739	VCAN	0.456672	RBMS1	0.487769	FAU	0.364475	S100A10	0.488074	ISG20	0.616289	PTPRE	0.921479	HMSD	0.755799	PGAM1	0.59589
PNRC1	0.523547	XIST	0.671372	XIST	0.30523	SWAP70	0.356388	CLNS1A	0.28897	FAM213A	0.546732	CNIH4	0.455855	GNB4	0.485276	PTGER4	0.364242	CCR6	0.487852	CFL1	0.61601	PPIB	0.914953	FAM49A	0.752868	GGH	0.592406
RNF213	0.5223	P2RX1	0.668281	PMAIP1	0.304775	ID2	0.356133	RPLP1	0.288777	MFSD1	0.545901	BCAT1	0.454868	HEXB	0.484734	NCL	0.364101	UCHL3	0.486672	RPL19	0.614639	PHB	0.909011	TUBB6	0.751673	BANF1	0.591662
SAT1	0.520942	FAM110A	0.667488	RPS21	0.304528	BCL2	0.35441	RPS29	0.287083	SPP1	0.541485	ATP6AP1	0.452173	LAMP2	0.481446	SVBP	0.363509	AC114760.2	0.486378	MCOLN2	0.613324	RPS12	0.905139	B2M	0.746793	HIST1H1C	0.589224
JARID2	0.519022	RNH1	0.665688	RPL30	0.304148	OTULINL	0.354281	JAML	0.286748	TMBIM6	0.539202	OTOA	0.451434	TPP1	0.481201	RPS8	0.362909	TUBA1B	0.485021	NUBPL	0.613071	AHI1	0.896581	RAP2B	0.744543	TXNDC17	0.585403
WTAP	0.518231	TAOK3	0.664449	MAP1LC3B	0.301761	IL13RA1	0.354021	PSTPIP2	0.284692	CD74	0.536066	CORO1C	0.451133	NINJ1	0.481185	RPL10A	0.362732	NAALADL1	0.483689	ACTR3	0.610627	NET1	0.895906	BCL2L14	0.736479	PLP2	0.585182
H3F3A	0.516381	TAGLN	0.664251	CX3CR1	0.3	ARHGAP22	0.353071	ANKRD22	0.28352	MSR1	0.534317	PDIA6	0.451033	THBD	0.47818	DUSP2	0.361407	H2AFY	0.482146	TPM3	0.605731	SLC35E1	0.895667	C12orf45	0.735195	KIF22	0.584583
SERPINB9	0.513477	CALHM6	0.663785	SRGN	0.29941	MPC2	0.352364	LUZP1	0.283306	SNX2	0.531272	GPI	0.449744	COLGALT1	0.477308	PSTPIP2	0.360305	SCN9A	0.481476	RPL28	0.605226	RPL6	0.895134	TSTD1	0.727563	CCNA2	0.584508
PRELID1	0.510823	CALM2	0.660596	CLEC2B	0.298693	PNISR	0.350686	CIITA	0.2829	FRMD4B	0.525701	UQCR11	0.449701	EMP3	0.475738	NACA	0.360273	SPN	0.480965	RPL30	0.598131	RPS27A	0.895054	MAP4	0.727561	SRP9	0.583523
AZI2	0.510365	LFNG	0.65841	EIF1	0.297678	TLR5	0.34988	PIK3R1	0.282399	GAA	0.524759	HK2	0.44802	CAPG	0.471573	TCOF1	0.359996	RPS2	0.470956	TUBA1A	0.59813	CRIP1	0.893929	HMGCS1	0.72042	RPSA	0.58301
CSRNP1	0.509876	SMCHD1	0.657334	PILRA	0.297595	SEC14L1	0.349611	RPL19	0.281866	NCF4	0.523745	TXNRD1	0.441138	CFD	0.469679	WNT5A	0.359842	DCTPP1	0.470643	MYCL	0.596437	SPN	0.893058	SAMSN1	0.719467	ATP5PF	0.582768
IFITM2	0.509095	SLC44A2	0.655801	REL	0.297543	CEBPA	0.349346	CXCR4	0.281207	SLC7A8	0.522802	MGAT1	0.440671	GBP1	0.467735	RPS12	0.357017	UBA52	0.46668	RPS18	0.59608	ODC1	0.892925	PSME2	0.718604	ANXA2	0.582152
ITGA5	0.504974	PSAP	0.655428	EEF1B2	0.297315	FOXN3	0.348028	NUDT3	0.280029	RPN2	0.520756	PDXK	0.439568	TGM2	0.46648	GNAQ	0.356355	RPL8	0.465736	SRP19	0.591759	LDHB	0.890123	GPR137B	0.718599	RHEB	0.577492
LILRB3	0.504609	ADK	0.654467	SNHG12	0.297195	CTTNBP2NL	0.3434	FAM49B	0.278902	GNS	0.519362	C4orf3	0.438784	CCL5	0.466281	EZR	0.354999	RPL19	0.464756	EIF6	0.591746	HIST1H2AC	0.889329	TRIP10	0.716114	HNRNPR	0.576983
GAPDH	0.50327	CDKN2D	0.652275	MPC2	0.296337	FCHO2	0.343248	RPS25	0.277749	TNFRSF21	0.518644	CA2	0.438513	MT-ND4	0.465251	LSP1	0.35475	RPL36AL	0.462653	RPL10A	0.591593	LCNL1	0.888565	RPS27A	0.71473	PFN1	0.573711
IRF7	0.502629	GRK3	0.651324	CYCS	0.295638	CD9	0.3431	ADAM28	0.277398	DNASE2	0.515483	GUK1	0.435681	LAIR1	0.464851	NFE2L2	0.352794	RPS27	0.461436	SERPINB6	0.591181	RPS27	0.886921	VDAC2	0.713829	NDUFA12	0.573213
EMILIN2	0.502542	IFI30	0.651016	ARHGAP18	0.293461	SLC12A5	0.341599	SEPT2	0.277137	LILRB4	0.51415	FDX1	0.434793	TNS3	0.463875	RPL19	0.352389	IRF4	0.458133	ABRACL	0.590095	PMAIP1	0.886061	PLGRKT	0.710707	UQCRH	0.572944
CSGALNACT2	0.497219	SECTM1	0.649132	PLA2G16	0.29299	NOP53	0.341488	SUMO2	0.27471	UNC93B1	0.513997	UQCRQ	0.432278	SLC39A8	0.46154	CLEC5A	0.351325	PFDN5	0.455371	ARPC1B	0.588665	SRSF7	0.87528	KDM2A	0.710156	CBX3	0.572827
UBE2D1	0.495391	SPI1	0.648681	NDRG2	0.292051	SIGLEC10	0.340625	LSP1	0.274352	AKR1A1	0.513978	PLPP3	0.429582	CD72	0.461402	HLA-DOB	0.350351	RHOC	0.454379	SMCO4	0.583377	SEPT11	0.875086	TRAFD1	0.709226	CFL1	0.572527
CHD1	0.494248	YBX1	0.647592	GPR84	0.290413	SMAP2	0.338918	EID1	0.273595	NAIP	0.512138	SEPHS2	0.427019	FOSL2	0.461165	MAP3K8	0.350102	NACA	0.453481	IGFBP7	0.581574	FKBP2	0.873327	MOB1B	0.70893	CBX5	0.572441
AGFG1	0.493651	BIRC3	0.647032	CITED2	0.290122	CELF2	0.338718	SP100	0.273198	MCOLN1	0.511939	VSIG4	0.426519	CALM3	0.460751	PLEK2	0.34938	RPL22	0.448477	ACTN1	0.581149	AFF3	0.870856	SOCS1	0.708608	UQCR10	0.570039
MAP2K3	0.492435	ICAM4	0.64585	RASSF4	0.289556	SLC8A1	0.338526	ANAPC16	0.272854	GATM	0.511378	ARRDC4	0.424646	IL1RN	0.453016	SMDT1	0.348057	RPS6	0.447197	APOL3	0.580312	PHEX	0.866049	RPL10	0.707093	SAC3D1	0.569456
HSPA5	0.492337	SLC31A2	0.645788	KDM6B	0.289162	HLA-DMB	0.338435	ARHGAP18	0.271578	SIAH2	0.508493	SQSTM1	0.423383	TMEM176B	0.452898	ACAP1	0.347921	HCK	0.44697	LYRM4	0.579365	ZBTB18	0.865476	GLS	0.704307	FDPS	0.567332
CD14	0.491187	RGS19	0.644091	TSC22D2	0.287127	RPL34	0.33803	RAB31	0.271441	BLVRA	0.506179	LAMTOR5	0.422537	RPN1	0.450845	ATF3	0.346853	SEMA7A	0.445698	SELPLG	0.578397	CLINT1	0.86543	TAPBP	0.704002	NAA38	0.566055
AOAH	0.490354	PRAM1	0.641571	PDGFB	0.286057	LY86	0.337222	EIF3F	0.271076	HSP90B1	0.504068	MRC1	0.421498	TMEM176A	0.449595	RPL3	0.346599	RPL11	0.445319	RAB29	0.577231	RPS6KA4	0.860656	MYL6	0.703446	SPC25	0.565811
TKT	0.488797	GRK2	0.638813	RNASET2	0.28338	NUDT16	0.335903	CST3	0.270023	CD93	0.501683	FAM20C	0.42077	FNIP2	0.447882	TIPARP	0.346077	ARHGEF35	0.444388	AIM2	0.574583	ARID1B	0.860163	CD1B	0.70216	USP1	0.565741
AP1S2	0.488458	CSK	0.635699	ZBTB10	0.281912	SRGAP2C	0.335559	DHRS7	0.269405	GLUL	0.495361	ATP6V1D	0.420043	LILRB2	0.447493	HNRNPA1	0.344944	PPP1R14A	0.444092	RPLP1	0.574097	SIDT1	0.854923	DPYSL2	0.701355	PPM1G	0.56568
SLC44A1	0.485829	SCLT1	0.635665	GAPT	0.278966	ARHGAP18	0.335048	NT5C	0.268919	PDIA4	0.491717	ATF5	0.41709	SPRED1	0.44678	DDX5	0.344628	NBDY	0.443713	RPS2	0.573018	ACTN4	0.85289	ANXA3	0.698317	CCT5	0.565425
IRF2BP2	0.484784	ZNF706	0.633354	UBB	0.277965	MAN2A1	0.334534	RPL32	0.268878	TFRC	0.490416	SEMA3C	0.416776	MIF	0.446648	COTL1	0.344373	MTR	0.443254	KIF16B	0.572838	NACA	0.852796	BZW1	0.697797	NUCB2	0.56425
NUP58	0.484555	ACAA1	0.630568	BRD2	0.277816	TANC2	0.334248	RPL9	0.268465	TMEM59	0.485948	COX7B	0.416517	HEXA	0.446495	EEF1A1	0.344123	RPL32	0.442732	GDI2	0.569749	ST6GALNAC4	0.850813	TBC1D8	0.694698	RNASE2	0.564206
PPP1R15B	0.48435	PTP4A3	0.629557	RHOH	0.277516	CH25H	0.333975	ZNF791	0.267826	CALHM6	0.485177	CD44	0.414802	CORO1C	0.444313	JUNB	0.343629	RPS24	0.442505	SAMHD1	0.568295	MALAT1	0.850688	FOXP1	0.693178	GLRX5	0.560348
PGK1	0.480639	MYO1F	0.628467	AKAP13	0.27671	SFMBT2	0.33369	RPL29	0.267509	ME1	0.482995	FCER1G	0.414081	LIPA	0.441508	AC245014.3	0.343008	HPS5	0.442378	RHOF	0.567688	BLNK	0.84604	SMG1	0.692123	HNRNPD	0.559353
TPM4	0.480173	RILPL2	0.628046	DAGLB	0.275982	LUZP1	0.332185	GNAI2	0.265955	GM2A	0.479864	ATP5MD	0.413287	EPB41L3	0.44058	PLA1A	0.342516	RPS15	0.440388	RPS24	0.56438	RHEX	0.846035	SQSTM1	0.690628	PPP1R14B	0.558988
LTA4H	0.47931	STK10	0.626081	ARL4A	0.275716	INPP5D	0.330302	RWDD1	0.26575	WWP1	0.477864	SCPEP1	0.411714	MYO9B	0.439194	RUNX1	0.342146	RPS12	0.438236	DBN1	0.563276	EPHB1	0.84203	ARID1B	0.689987	COX6C	0.558228
TLR2	0.477259	S100A6	0.625725	AC087239.1	0.275247	CLEC7A	0.32876	SYPL1	0.264548	ADAP2	0.477316	IL3RA	0.410963	PLEKHO2	0.439013	RPL10	0.342124	RPS13	0.435466	MYL6	0.562151	CIB2	0.841955	MCOLN2	0.683543	NCAPD2	0.554777
STAT1	0.476957	RGS18	0.624415	ZFP36L2	0.274825	EVL	0.32839	RPSA	0.263543	RNASE6	0.475267	PHPT1	0.410546	UNC93B1	0.437244	RPS11	0.340123	RPL38	0.432196	PGLS	0.56147	NKG7	0.841481	CD200	0.682793	NDUFS6	0.553596
TNFAIP2	0.476476	AKIRIN2	0.62415	PTGER4	0.274003	TUT4	0.32776	ANKRD36B	0.26283	RAB20	0.475256	CD82	0.409479	GRINA	0.436468	JMJD1C	0.336852	AC098679.1	0.426662	SLC24A4	0.560263	HES4	0.83824	IKZF1	0.682701	TMA7	0.55287
ABL2	0.472405	P2RY1	0.620453	MS4A7	0.273098	DDX5	0.327282	HACD4	0.26254	HEXA	0.475065	HNMT	0.404804	ZEB2	0.436056	BLOC1S6	0.335988	TOMM7	0.424357	COX5A	0.558699	DBI	0.83792	YWHAQ	0.68181	HNRNPM	0.552336
MAP3K8	0.470157	RARA	0.614984	RPS10	0.27303	SLC38A2	0.326229	RNASE6	0.262339	CD72	0.474789	B2M	0.404088	DNAJB6	0.434906	RHOH	0.335735	BCO2	0.422826	RPL31	0.555235	ADA	0.837847	PSD3	0.681007	FEN1	0.551396
ACTB	0.46997	MYD88	0.614573	PARVG	0.271575	CD302	0.325725	SLA	0.261508	ADAM9	0.471151	RRAGD	0.403911	HSP90B1	0.434849	ETS2	0.335247	BTF3	0.419312	DSTN	0.554474	RPS23	0.836632	RAP1B	0.673112	UBE2T	0.550251
PLEK	0.469725	WSB1	0.612978	BCAS2	0.270929	F13A1	0.324068	CLIC1	0.260122	SPARC	0.468129	MMP14	0.402741	ANKH	0.434408	B3GNT5	0.334876	RPL21	0.416276	MYL12A	0.55183	N4BP2	0.836156	CCDC28B	0.671897	PSMC3	0.550024
DDX3Y	0.467457	LRRK2	0.612033	SVBP	0.270701	GCC2	0.323797	GNAQ	0.259849	VAMP8	0.467947	UQCR10	0.39889	ABCC3	0.433856	SNHG15	0.333179	EEF1A1	0.415233	EIF3L	0.551297	SLAMF7	0.835561	ST8SIA4	0.669282	ANP32A	0.54837
HCK	0.466789	TSC22D3	0.611983	DNAJA4	0.268613	MNDA	0.322061	TMEM9B	0.259811	AP1B1	0.465676	TCEAL9	0.397565	GSTO1	0.433484	AC103591.3	0.332967	CARD9	0.411794	IFT20	0.551022	NOTCH4	0.834312	CMTM6	0.668938	RRM1	0.546948
RNASE2	0.465577	LSM6	0.610811	IL13RA1	0.266118	MTRNR2L12	0.321078	RPLP0	0.259523	DPP7	0.46556	ANPEP	0.397431	MT-CO1	0.431608	CXorf21	0.332326	RPS25	0.41128	CRIP1	0.550757	CBX4	0.834106	BCL2A1	0.667912	COX7B	0.544198
PHLDA2	0.461623	HK3	0.608694	MID1IP1	0.265497	ARRB2	0.321013	RPL24	0.259477	CD302	0.45846	TNS3	0.397269	FCHO2	0.431336	SRSF7	0.332307	CTNNBIP1	0.410234	SFT2D2	0.549208	BCL7A	0.824779	RPL35A	0.656381	HSP90AA1	0.54319
PCBP1	0.461508	RASGRP2	0.607381	NCL	0.264558	FOLR2	0.319446	PLP2	0.259205	MPP1	0.458253	MT-CO2	0.396525	PRNP	0.430622	DEPTOR	0.331659	RPL28	0.41015	RAMP1	0.549072	CCDC69	0.82327	ARL6IP5	0.653166	SHCBP1	0.543134
AC016831.1	0.460937	C5AR2	0.60361	RPS23	0.264246	OTUD6B-AS1	0.319276	LST1	0.258707	TLR4	0.457188	LY96	0.396265	IRAK1	0.427672	PLEK	0.331431	GTF2IRD1	0.409584	GPR171	0.547209	THEMIS2	0.822839	CSF2RB	0.651387	PTGES3	0.541163
ZNF331	0.458217	KCNJ2	0.602479	CHORDC1	0.262699	EPS8	0.319066	ST3GAL6	0.257957	KCTD12	0.456006	NDRG1	0.395888	ATP1B3	0.42725	CIB1	0.329778	HNRNPA1	0.407698	RPL10	0.546343	CORO1C	0.820475	RHOF	0.644248	ANLN	0.539906
AGTRAP	0.456384	CAMK1	0.600826	EGR2	0.261689	SESN3	0.318276	CD1D	0.257278	TMSB4X	0.45549	RNH1	0.393928	SERPINH1	0.426889	RPL32	0.329749	GNG2	0.40666	PLEK	0.545471	HYOU1	0.81848	BICDL1	0.644008	GGCT	0.538897
ACSL3	0.454777	AP2A1	0.594827	NLRP1	0.259611	POLR2J3.1	0.318082	EIF3G	0.257171	APMAP	0.454715	ELOC	0.393224	MDM2	0.426732	NPM1	0.329362	MAP2K1	0.405832	RPS15	0.545303	PNISR	0.813487	SLC22A23	0.64379	ORC6	0.53862
GSTO1	0.45451	FAM45A	0.594803	CLEC5A	0.259266	ZNF106	0.317372	RGS18	0.256284	DRAM2	0.453488	H2AFY	0.392193	PFKFB3	0.426329	SELENOK	0.329318	GPAT3	0.403094	RPLP0	0.545268	GPM6B	0.812584	USP12	0.640239	CKLF	0.53761
ENO1	0.453911	INSR	0.592654	IL18	0.259037	MPHOSPH8	0.316094	TMEM109	0.256157	GIMAP4	0.450922	CCR1	0.392045	MFSD1	0.425507	RPS2	0.327995	RPS18	0.401681	BUD23	0.543251	FUZ	0.810297	AC016831.5	0.638775	ALYREF	0.534045
DMXL2	0.453815	ARHGAP30	0.590137	TAOK3	0.257989	KCNMB1	0.315194	RNASET2	0.255619	GLMP	0.450507	CD59	0.391174	SOCS3	0.425242	ITGA4	0.327803	TIGAR	0.401328	HSPB11	0.542788	ETV3	0.801968	SLC44A1	0.638723	SLBP	0.529398
FTH1	0.453138	PSMB9	0.589733	CDKN1A	0.25764	IGSF6	0.314815	RGS19	0.254837	TNFSF13B	0.449486	COX6C	0.390803	PDE4DIP	0.423353	IL1R1	0.32665	SP140	0.399844	SNX22	0.542617	RABGAP1L	0.801512	PTGES2	0.637741	VDAC3	0.529017
RILPL2	0.452385	TPM3	0.58948	CYTIP	0.257592	AC004817.3	0.313376	HNRNPA1	0.254585	BCAP31	0.449003	OAZ1	0.390624	BCAP31	0.423183	HLA-DMB	0.325705	RPL18	0.398977	WARS	0.540446	OSTC	0.800213	SNN	0.634771	SLIRP	0.528822
MARCO	0.452369	RNF149	0.587992	STK17A	0.257471	IL6ST	0.311616	FAU	0.252273	ADORA3	0.445911	SLC11A1	0.390268	CLTC	0.42271	METRNL	0.325684	MYL12B	0.398722	RPS14	0.539798	EIF1AY	0.796261	CNOT10	0.634544	KIFC1	0.528648
PNPLA8	0.4495	CCND3	0.585571	CPVL	0.256886	CKLF	0.31146	SEPT7	0.252056	FAM20A	0.4458	AQP9	0.389931	SYNGR2	0.421247	CELF2	0.32524	EGR3	0.398524	TPMT	0.538946	H3F3B	0.796011	ADAM12	0.633496	MAZ	0.527764
TET2	0.448081	SH3BGRL3	0.57717	HLA-DQB2	0.255974	RPL13A	0.311325	SDCCAG8	0.251934	HLA-DMB	0.443808	TREM2	0.389561	ADAM9	0.420879	HINT1	0.323979	KCNMB1	0.39828	LIMA1	0.538852	FUT7	0.79251	TRAF5	0.631913	MINOS1	0.527031
C9orf72	0.446479	TSPAN32	0.577109	LY86	0.255963	VPS13C	0.31006	TCEA1	0.251885	SPRED1	0.443501	TAGLN2	0.389369	NCEH1	0.418294	TRPM4	0.32389	SLC2A1	0.394601	RPS28	0.53883	CD36	0.791353	CDC42SE2	0.625105	TMEM160	0.524664
CD48	0.445292	APOBEC3A	0.575592	RBM39	0.253277	LRMDA	0.309737	HLA-DOA	0.251104	BMP2K	0.441007	BLOC1S2	0.387968	GLA	0.417149	CLIC1	0.323849	NPM1	0.393711	PSTPIP1	0.538691	ARF4	0.789141	ZEB1	0.623363	PGP	0.523833
PNP	0.442843	RBP7	0.57526	IER5L	0.252328	GOLGB1	0.309599	JDP2	0.250226	PDGFC	0.440519	LHFPL2	0.387545	MS4A4A	0.415928	IGSF6	0.323303	CD74	0.392997	CSRP1	0.538409	SCN9A	0.789077	PHKB	0.622894	MCM4	0.521906
YBX3	0.442445	LYL1	0.574332	HNRNPU	0.25164	GATAD1	0.309216	TOMM7	0.250193	POLR2L	0.43862	DBI	0.38721	PARP9	0.415314	NEDD9	0.323275	PIK3R6	0.391555	RPL35	0.538359	CARD11	0.784656	HIVEP1	0.618104	ASF1B	0.521773
MIDN	0.439486	ARPC2	0.573019	SYAP1	0.250637	WLS	0.30921			NUCB1	0.438512	EIF4EBP1	0.386791	VAMP5	0.415283	NSA2	0.322369	RPL35	0.391059	TSPAN33	0.536116	MED26	0.782805	SH3PXD2A	0.614936	UHRF1	0.519311
C4orf3	0.439449	GIMAP2	0.572054			AIDA	0.307466			SECTM1	0.436276	RMDN3	0.386581	GCHFR	0.414979	PTPN1	0.320327	UCP2	0.39079	VDR	0.534821	MDM4	0.774529	MREG	0.61485	NUDC	0.519179
IFI44L	0.438879	VCL	0.571998			LINC02256	0.30693			ATF5	0.434441	POLR2L	0.386286	CMKLR1	0.414822	SAP30	0.320175	NME4	0.390289	ADAM19	0.532727	RPS3A	0.77437	ACHE	0.607499	NCL	0.515853
PID1	0.437501	MSN	0.571866			SCAMP2	0.306077			MKNK1	0.434112	TSC22D1	0.386125	CD4	0.413909	SERPINF1	0.316965	CLDND1	0.389729	BCL2L14	0.530542	SEPT9	0.773306	TMEM176B	0.605391	CENPH	0.515541
OAZ1	0.435079	RALB	0.566286			APOE	0.306025			SELENOS	0.433934	ASPH	0.385493	RAB13	0.412845	RBM39	0.316865	GAS2L3	0.388852	BTLA	0.529377	SEPT6	0.765397	PTGIR	0.602525	VIM	0.515382
ADGRE2	0.433339	LILRA2	0.56383			CSKMT	0.30381			ITPR2	0.433799	NR1H3	0.385084	HS3ST1	0.411859	RPL34	0.315234	H2AFV	0.388318	RPL23	0.526195	AC011893.1	0.76489	LINC01857	0.602245	SGO1	0.514941
CARD16	0.432171	UQCRB	0.562315			SVBP	0.303673			TNS3	0.433246	HM13	0.384121	GALM	0.410324	PMAIP1	0.313862	AFF3	0.383593	EVL	0.522638	SMIM14	0.763382	ZC3H7A	0.600874	BOLA3	0.513592
SEMA6B	0.431095	TIMP1	0.552357			ZNF618	0.303645			CCL5	0.431765	IGF2R	0.383818	GBA	0.409497	AHR	0.313546	NRARP	0.383429	RPS4X	0.521411	ZFP36	0.761809	MAP3K14	0.596536	HNRNPA3	0.513245
ZFYVE16	0.430341	DCP2	0.551191			ARGLU1	0.301826			SASH1	0.430702	ANXA5	0.382778	MT-ND5	0.408414	SRGAP1	0.313509	CLIC1	0.380236	PLCD1	0.517112	AC016831.7	0.761495	ARHGAP22	0.59644	HSPB11	0.512852
ETS2	0.430211	VPS53	0.549258			KLF7	0.301231			TGFBI	0.429662	NUCB1	0.381708	FLNA	0.408392	PON2	0.313213	ERCC1	0.380226	SINHCAF	0.514139	AL360012.1	0.760911	CD86	0.593108	CALR	0.510785
AREG	0.430119	CHST15	0.548429			MIS18BP1	0.300987			FCGR1B	0.427991	FUCA1	0.3805	ASPH	0.407657	CD55	0.313167	H3F3A	0.379091	TMEM50B	0.514091	AL135925.1	0.75953	HLA-C	0.593036	HINT1	0.509631
MIR4435-2HG	0.428041	ADA	0.547971			CTNND1	0.300605			DMXL2	0.426483	NTAN1	0.3798	PDIA4	0.407196	RPL41	0.31242	GNGT2	0.376369	RIPOR2	0.513419	RPL3	0.75847	MAP4K4	0.591537	HPRT1	0.509368
FAM49A	0.427026	SP110	0.545112			NPC2	0.300136			PSME2	0.426101	NPC1	0.378852	ARRDC3	0.40299	CLNS1A	0.311961	OTULIN	0.376166	DNAJC15	0.512684	NUDT22	0.757315	COMMD1	0.591026	CDCA3	0.508279
MAPK6	0.425636	FGD2	0.544861			DAAM1	0.29972			NR1H3	0.421928	ABCA1	0.378694	FAM20A	0.402543	FKBP5	0.311941	FAU	0.375659	APOBR	0.512158	CYFIP2	0.755938	TUBB	0.589838	CDT1	0.50808
PGAM1	0.425162	TBC1D10C	0.544491			BOD1L1	0.299697			ATP6V0E1	0.421447	EPHX1	0.378486	MGAT1	0.402059	APEX1	0.311606	KAT2B	0.374996	GNAO1	0.507154	CBX6	0.75321	NFE2L1	0.587116	SVIP	0.505985
NR4A3	0.422192	ARPC3	0.544075			GAA	0.299294			CALU	0.418714	GRINA	0.375107	ITGB2	0.400642	RASSF5	0.30942	RPL18A	0.374818	HLA-DQA1	0.505188	PTPN1	0.751279	EIF1	0.586472	HIST1H1E	0.503097
EAF1	0.421446	RPS9	0.543454			THADA	0.2975			LAPTM5	0.415127	COX8A	0.371248	ACE	0.400503	CACNA2D3	0.309147	NOTCH4	0.374757	MSL3	0.503939	FAM107B	0.748019	SELENOS	0.584875	DCTN3	0.502598
EGR1	0.421179	SLFN5	0.542458			PTPN18	0.296939			FEZ2	0.415054	ACOT13	0.367917	PDXK	0.400343	CDKN1A	0.30833	RPS9	0.374742	CCDC126	0.503787	RPS4X	0.74772	TOR3A	0.584312	NDUFS5	0.502017
LILRB1	0.420527	HLA-F	0.542329			ETV5	0.295599			ADM	0.409886	TPM4	0.367848	TCEAL9	0.397688	GDI2	0.307931	RPL37A	0.373166	UNC119	0.503342	GNL3	0.745418	DCAF6	0.582571	SRSF9	0.502015
PRKCB	0.418072	PFDN5	0.540921			GIMAP1	0.295248			CHID1	0.409599	SDC4	0.367361	CCDC107	0.394993	BRK1	0.305899	CFL1	0.372223	ARL4C	0.503211	HIVEP1	0.744209	PPP1R2	0.576999	MZT1	0.501067
IL6R	0.416197	TNFSF10	0.538234			PCNX2	0.293443			CALR	0.407582	COX5A	0.366735	GAL3ST4	0.394479	IRF4	0.305613	RAB33A	0.370635	NME4	0.502276	SCAMP5	0.743001	ARNTL2	0.576391	ILF2	0.499869
THAP2	0.415244	RPL8	0.535875			GAS6	0.293432			MT-ND2	0.406563	ARID5B	0.361883	OAS3	0.393158	RPL22	0.304571	REPIN1	0.36948	TCEA3	0.500953	TRIM22	0.74154	LAP3	0.575626	ARPC2	0.49962
GRINA	0.414948	RHOG	0.535287			TIAM1	0.293073			SERINC1	0.40344	MDH1	0.356487	LGALS9	0.392107	HCAR2	0.304272	MACC1	0.369355	RPS27	0.499666	COQ7	0.741237	PIM3	0.57523	HMGA1	0.499233
MAP3K2	0.413007	AGTRAP	0.534532			KCNMA1	0.292731			AMDHD2	0.402902	DSTN	0.355277	SDC2	0.391732	HGSNAT	0.303898	ARPC5	0.367967	FNIP2	0.499	AGPAT5	0.740679	SLC7A11	0.573909	TFDP1	0.498627
MPHOSPH6	0.412678	AL139246.5	0.533994			RPL31	0.292639			SYNGR2	0.401629	TBCA	0.353573	NEAT1	0.390398	EIF4E	0.302838	CYTH3	0.36708	RPS13	0.497294	GOLGA3	0.740566	PTBP3	0.572319	CAPG	0.497473
CDKN1A	0.406243	WASF2	0.533853			CHKA	0.29165			RCAN1	0.40026	POR	0.352879	IFIH1	0.387746	CD74	0.302635	PPP1R16A	0.366247	BTG2	0.496972	SMIM3	0.739692	CBLB	0.568609	GTF2A2	0.494885
MAFF	0.40612	RXRA	0.533591			DCK	0.290107			SLC9A9	0.398241	MYL6	0.35285	MT1F	0.385126	LITAF	0.301962	CTSW	0.364149	SLAMF8	0.495764	NGLY1	0.739671	NECAP2	0.565718	PRC1	0.494508
RIPK2	0.405801	LMO2	0.532353			SP100	0.289792			NENF	0.396264	DNASE2	0.351977	RGL1	0.385115	HPGDS	0.30107	AFDN	0.363152	FUCA1	0.494649	PPP1R2	0.736853	CXCL10	0.565258	MCM6	0.493957
RNF19B	0.405144	YPEL2	0.530565			TPD52	0.289098			APLP2	0.39565	AP3S1	0.34879	APOL6	0.381246	CHKA	0.300659	PBX2	0.360848	PIK3CB	0.494102	PTPRS	0.731879	ISG20	0.565052	PPIB	0.493082
LITAF	0.404446	WAS	0.529479			MGAT4A	0.288632			SGPL1	0.395387	SERPING1	0.347747	TNFRSF14	0.381029	TMA7	0.299647	ACOX1	0.358502	RAB8B	0.491318	COMMD6	0.727603	RAB30	0.56501	DNAJC8	0.492954
BTG1	0.40372	FAM126A	0.528485			JAZF1	0.288108			GPR155	0.395267	SMIM3	0.347526	GLMP	0.380364	RPL27	0.299376	CRYBG1	0.358183	MRPL18	0.490932	UNC93B1	0.727088	SLC41A2	0.564904	FABP5	0.492825
KLF10	0.402745	CYFIP2	0.528157			ANKRD44	0.28807			CD81	0.393303	CXXC5	0.346517	MX2	0.379876	LTC4S	0.299164	RGS12	0.356586	CBX6	0.490653	SEC11C	0.725251	BET1	0.564	VDAC1	0.492625
PIM1	0.402399	PPM1N	0.527031			MUM1	0.288003			LHFPL2	0.393119	NDUFA13	0.346334	SLAMF8	0.37975	CDC42	0.298512	UBL5	0.353482	DYNC1LI1	0.488584	MDN1	0.723873	UBE2F	0.563507	ZDHHC12	0.492193
BNIP3L	0.401132	SVIL	0.523869			BAZ2B	0.287816			CREBL2	0.389087	SLC38A6	0.341345	APLP2	0.379742	ARPC3	0.298484	EXOC6	0.353111	AHNAK	0.488019	POLB	0.721567	ZC3H7B	0.562998	TIMM10	0.491889
BST1	0.399915	EAF2	0.522531			PAPOLG	0.287267			CLU	0.387973	DNPH1	0.340986	TUBA1C	0.379633	RPS27A	0.298109	RPL12	0.352746	PPY	0.487544	GAB1	0.716937	TMEM131L	0.561265	PPIH	0.491369
PHLDA1	0.399159	DOCK5	0.522376			PTGS1	0.28707			FPR3	0.386913	ATP6V1E1	0.339638	IGF2R	0.378112	SIPA1L1	0.29809	U62317.5	0.351079	ECE1	0.487414	CD99	0.715941	ATP11C	0.559325	GNG5	0.491323
PSME2	0.397822	ARRB1	0.520874			KIAA1551	0.287032			NAGK	0.385372	GLMP	0.339567	FAM198B	0.378032	MAP2K1	0.298042	RPL36	0.349718	RPLP2	0.48554	SP110	0.71265	MAFF	0.555851	PSMA5	0.490641
CCRL2	0.39762	TLN1	0.516222			TCEAL4	0.284141			LAP3	0.385321	TMBIM1	0.338872	ARHGDIA	0.37738	SLC39A10	0.296545	MYO1D	0.346313	BTF3	0.485267	RPL37	0.712083	ADAM19	0.554192	SUMO3	0.48952
SLC36A4	0.395294	CLIP4	0.511383			CHD9	0.282241			LRRC25	0.384203	UQCRC1	0.336805	MACF1	0.376847	TNFAIP8	0.296215	CLTB	0.344932	RPS12	0.484098	TNFRSF21	0.711563	ASMTL	0.553937	PDCD5	0.489339
RPS17	0.39336	STK38	0.50997			TGFBR1	0.28034			GOLIM4	0.383895	UGP2	0.336556	EMILIN2	0.376676	CD80	0.295661	GNAI1	0.344824	TSPYL2	0.483837	CERS6	0.70858	RPL36AL	0.550501	PDIA6	0.487388
NDRG1	0.393263	TMEM154	0.509863			ATP8B4	0.279092			ATP6AP2	0.383658	TXNDC17	0.336161	CD81	0.37631	DPYSL2	0.295609	UQCRB	0.343918	SEMA7A	0.483441	ABHD15	0.706357	AUTS2	0.549738	SNRPA1	0.48694
BAZ1A	0.393192	TNFAIP2	0.507677			MT-CO3	0.278988			CYFIP1	0.383343	ACP2	0.336096	DAB2	0.376253	EIF1	0.295203	HLA-DOB	0.336515	CSKMT	0.483383	KCNK17	0.705663	LRRFIP2	0.548906	AURKAIP1	0.486306
ZNF281	0.393174	LAMTOR4	0.507518			DRAM2	0.278746			VOPP1	0.382304	PRDX4	0.335949	SLC15A3	0.375799	CTSH	0.294379	PSIP1	0.335686	TSPAN13	0.483152	RPL23A	0.704231	LGALS1	0.548782	NDUFAB1	0.486268
NRGN	0.392361	CCDC69	0.506726			AKAP9	0.278302			PLA2G15	0.382296	SLIRP	0.335868	PKM	0.373958	AL355075.4	0.29432	CFAP36	0.334627	RAB11A	0.478202	CHAF1A	0.703276	MRPS6	0.546972	COX7A2	0.48611
ZBTB43	0.390396	WDR11	0.505845			RPL26	0.277985			MYDGF	0.381485	HLA-B	0.334441	RAP2B	0.369831	PHF20	0.294177	EIF6	0.329825	CORO1A	0.475792	ATF5	0.702684	CFP	0.5438	SNRPD2	0.48415
ANXA1	0.387524	SLCO3A1	0.50024			PREX1	0.277697			HLA-DRB5	0.379747	SLAMF8	0.332642	CYFIP1	0.369362	ZNF791	0.294148	COX7C	0.328684	HAVCR2	0.474881	RNF126	0.701408	TOMM34	0.543681	PKIB	0.484103
HRH2	0.387484	TBC1D8	0.498822			RPS6	0.277485			SNX9	0.379221	CD99	0.330847	HNMT	0.369142	TM6SF1	0.293548	RPLP2	0.327758	LRRCC1	0.474544	RELT	0.695007	AC025164.1	0.541667	COTL1	0.481492
SMCHD1	0.386956	ATG16L2	0.497243			RHBDF2	0.276886			RB1	0.37743	TMEM208	0.330638	BSG	0.368623	BHLHE41	0.291825	PHTF1	0.324245	PLEKHO1	0.47384	CDC42SE2	0.694515	PLEK	0.540996	CALM2	0.480944
VSIR	0.386625	PFN1	0.497013			PRKAG2	0.275451			SEC62	0.377241	SSR4	0.330177	SNX6	0.367683	CCNH	0.289504	PHETA1	0.32406	RPL36	0.47234	RPS15A	0.692532	RNF115	0.540846	KIF2C	0.479871
STX11	0.385823	CDC42	0.497007			TBC1D15	0.274955			UQCR11	0.375916	VAMP5	0.328821	SLC7A8	0.367024	TMEM109	0.28615	SVIP	0.314576	PAWR	0.470188	RPS7	0.691622	HLA-A	0.536331	GSTP1	0.47985
BHLHE40	0.38418	FAM117B	0.496532			FRMD4B	0.273874			CBR1	0.375741	ATP5ME	0.328566	FAM129B	0.366732	RIPK2	0.285592	QPRT	0.312025	ELOVL5	0.467313	PNN	0.691544	SULF2	0.535601	MYBL2	0.478722
SECTM1	0.383723	TRIR	0.495692			IFI16	0.273779			FKBP2	0.373087	NDUFA1	0.328171	ZFP36L1	0.366042	RALA	0.285291	SERPINF2	0.311678	RPS27A	0.467279	SINHCAF	0.690507	DLGAP4	0.535349	KIF15	0.478689
GABARAPL1	0.382981	CAPNS1	0.490578			SF1	0.273292			P4HB	0.370627	NDUFB4	0.327525	AP2A2	0.365871	SLC1A5	0.284895	CYSTM1	0.303045	EDEM1	0.466607	AEBP1	0.690088	ANKRD44	0.534182	NDUFB11	0.478669
NCF1	0.381724	RASSF2	0.489937			RPS21	0.273155			RAB5C	0.365985	UBL5	0.32645	ACTN1	0.364528	CD48	0.283165	BANK1	0.302286	C3orf58	0.466451	PTBP3	0.68734	ST3GAL6	0.534103	DYNLL1	0.478096
FKBP1A	0.380252	TRAF3IP3	0.489778			TLE4	0.271761			RHOBTB3	0.363058	FAM162A	0.326411	GRB2	0.364171	FAM49B	0.282936	ATP5F1E	0.300677	NRARP	0.465063	BID	0.686276	LINC00513	0.53362	POLE3	0.476955
DYNLT1	0.379189	NCF2	0.488853			SON	0.27117			RIN2	0.363047	SOD1	0.326397	MT-ND4L	0.363896	ALCAM	0.282833	BAIAP2	0.300361	MYD88	0.46442	ZNF891	0.685721	HOMER2	0.533107	ARHGAP11A	0.47654
NINJ1	0.377875	TMC6	0.488851			YME1L1	0.270752			IL6ST	0.362693	SNTB1	0.325653	ADGRE2	0.363618	MTDH	0.282591	RPL39	0.292136	PPIB	0.462834	RBBP4	0.685596	PARK7	0.532818	GTF3C6	0.476142
USP15	0.376523	ARHGEF1	0.488242			PLK2	0.270691			FAM198B	0.361824	RAB7A	0.325442	TNFSF13B	0.36198	TMEM273	0.282525	UBE2E2	0.290711	PFDN2	0.460817	BST2	0.682592	GRASP	0.532172	COX6A1	0.475997
LPCAT1	0.375944	MPHOSPH8	0.487301			AP1B1	0.269642			CD38	0.361578	C1orf122	0.325439	KCNMA1	0.361096	NR4A2	0.281708	ITGB7	0.289643	PFN1	0.46016	REPIN1	0.681908	TAGLN2	0.530559	LSM7	0.475754
RNF144B	0.372837	TUBA4A	0.485652			BROX	0.26924			SERPINB6	0.360844	TMED10	0.325393	CRIP1	0.360606	HERPUD1	0.281641	DUSP4	0.287198	NBEAL2	0.459995	NIN	0.681744	TANK	0.528979	TROAP	0.47545
AHR	0.372018	MTMR11	0.485341			DSC2	0.269221			FCHO2	0.353405	MITF	0.324746	CD276	0.359744	MZT2A	0.281301	GAB3	0.283138	H3F3A	0.457831	RPLP0	0.681204	KYNU	0.527713	NDUFB10	0.475154
PIK3AP1	0.369182	NBPF14	0.481907			SHTN1	0.269144			SLC7A7	0.353034	HSD17B4	0.324215	TMBIM6	0.359715	DCK	0.281045	RAP1GDS1	0.282678	RPS20	0.457221	ZNRF2	0.679315	NFKBID	0.527653	MRPS34	0.475061
POLE4	0.368479	RAB10	0.480294			SNX29	0.268836			IL32	0.352835	VKORC1	0.324007	ITGAV	0.359496	SEC11A	0.280645	SH3YL1	0.281445	EIF3H	0.457194	IQGAP2	0.675678	PSMA2	0.527218	RAC2	0.47492
TPI1	0.36569	FTH1	0.47835			ARHGAP15	0.268677			TECR	0.352641	STAT1	0.323695	FTH1	0.358694	UTF1	0.2805	RASGRP3	0.277001	RPL32	0.457152	HIST1H2BC	0.675568	GBP1	0.52502	PSMB8	0.474195
ACSL4	0.365562	LNPEP	0.475079			AC091271.1	0.268299			BSG	0.35198	DMXL2	0.323617	SMPDL3A	0.358554	CHPT1	0.279532	MTMR12	0.274442	SLC46A3	0.456718	ARID3A	0.674233	ATF5	0.524739	VRK1	0.473754
TNFSF13B	0.364574	PABPC1	0.467722			INTS10	0.266861			VAT1	0.351395	NRP2	0.323473	RALGDS	0.358194	TMSB10	0.279018	ZNF710	0.272136	KIF2A	0.455814	FAM118A	0.671863	SOCS2	0.524652	HDGF	0.47333
RBMS1	0.364296	KLF13	0.467451			AL136987.1	0.266216			GRINA	0.35128	TMEM147	0.32113	BCAT1	0.358171	GPAT3	0.278694	AL121944.1	0.26865	OXSR1	0.455399	RUBCNL	0.669837	NAA25	0.523557	ERP29	0.473
XBP1	0.364121	CKB	0.466895			SSH2	0.265184			C5AR1	0.34952	P4HA1	0.321022	CEBPB	0.357893	ETV3	0.27837	PTPN22	0.26815	AGPAT1	0.45422	SLC44A2	0.664948	GRINA	0.518007	CKAP2L	0.472453
ARIH1	0.363931	UBXN11	0.466734			KLHL5	0.264912			SLC38A6	0.349139	CALU	0.320765	MAFB	0.355623	SH3KBP1	0.278287	GSKIP	0.265178	PNMA1	0.453612	RIPOR2	0.664893	FOXO1	0.516765	HP1BP3	0.47188
AC007952.4	0.362581	JPT1	0.466699			CHPT1	0.264881			NCOA4	0.348907	COPRS	0.319156	EPSTI1	0.355414	RPL29	0.277629	RSBN1	0.265107	DBNL	0.452663	SCARB2	0.657791	CRYBG1	0.515387	NDUFB3	0.469089
GCA	0.362441	FLNA	0.466616			RAC1	0.263877			NMRK1	0.348779	C1QB	0.319072	PLEC	0.35358	BCAS2	0.276157	GOLGA8B	0.264363	MYADM	0.44967	CHST12	0.65737	GRAMD1A	0.511017	MANF	0.468242
PLK3	0.362239	LCP1	0.466469			ROCK1	0.263854			SLC1A3	0.348082	NPC2	0.315762	OAZ2	0.353458	MOB3B	0.275257	SCARF1	0.264096	VIM	0.449573	CD4	0.656892	CTSH	0.510354	CDKN2C	0.468167
YWHAZ	0.360867	NOP53	0.466431			ST3GAL6	0.262218			GIMAP1	0.345207	PDIA4	0.315682	TOM1	0.353409	RPL6	0.274908	MOB3A	0.257153	RPL11	0.448648	VASH2	0.656446	BZW2	0.510337	ATP5PO	0.467798
DENND5A	0.360438	VMP1	0.465011			NCK2	0.26219			ACE	0.34511	RAB10	0.315231	ATP6V1B2	0.353045	NAAA	0.274765	TLR10	0.25646	BLOC1S6	0.447762	DMXL1	0.655334	PTP4A2	0.50817	CENPN	0.467444
DDX21	0.359852	UBE2J1	0.46457			CPEB4	0.261469			GPX3	0.344782	FKBP2	0.315071	NR4A2	0.352222	PTRHD1	0.273378	CBR3	0.253725	HLA-DRA	0.447754	SMC6	0.653435	TRABD2A	0.507537	SRSF3	0.466193
APOL6	0.358386	LRRFIP1	0.464026			SH3KBP1	0.26055			CCND1	0.344067	MT-ND4	0.3141	ST14	0.351043	CCNI	0.272654			CACYBP	0.447342	UBE2D2	0.653417	CYTIP	0.505529	TCF19	0.465658
FPR3	0.357898	LINC00877	0.461053			TSPAN15	0.26027			TMED9	0.343924	CLIP4	0.313218	IFI35	0.350298	AFDN	0.272428			ATF7IP	0.44621	AC097375.1	0.652549	SPECC1	0.503317	MRPL11	0.465103
SH3BP2	0.357686	AP1M1	0.460987			CWF19L2	0.25968			CD99	0.341306	COX6A1	0.312762	IDH1	0.350104	CEBPD	0.271541			IDH2	0.44598	MXD4	0.650952	TNIP2	0.50302	NDUFA4	0.46198
LAP3	0.357245	RCSD1	0.459824			MT-ND1	0.259036			NDUFA13	0.338551	TRAPPC2L	0.311168	OAS1	0.350022	LIMD2	0.270602			TLR10	0.443647	TNNI2	0.646769	SQLE	0.50295	CLTA	0.461837
CYTOR	0.356647	LTB	0.45914			BLNK	0.258822			COMT	0.338471	ATP6V0D1	0.311124	SOAT1	0.349334	FOXN2	0.270468			NDUFS4	0.443632	AC104024.1	0.645259	SEMA7A	0.502681	COMMD4	0.461318
METRNL	0.356411	TAF10	0.45769			FGD2	0.258437			PCBD1	0.334155	MGLL	0.310805	SLC31A1	0.349155	RILPL2	0.270158			RPL13A	0.443307	STRBP	0.645106	SIL1	0.499235	PSMB2	0.460849
SEC61G	0.356256	STAT6	0.456691			ALOX5	0.257956			PDIA6	0.333559	GSDME	0.310248	PIK3AP1	0.349114	GABPB1-AS1	0.268479			RPL18	0.442978	RPS26	0.642929	CDC42SE1	0.496745	NDUFA6	0.460021
ADA2	0.355945	SLC9A3R1	0.455509			GAPT	0.257565			RNF114	0.333396	TUBA1C	0.309076	MYO5A	0.348232	ARHGDIB	0.266856			MARCH1	0.442969	PTP4A3	0.640194	FYTTD1	0.49579	PSMB6	0.458307
H3F3B	0.355402	KLF3	0.455489			RNPC3	0.256919			RBMS1	0.333104	CD151	0.308038	HSPB1	0.347904	ARL6IP5	0.266632			HLA-DQA2	0.442042	CTDP1	0.637625	MOB1A	0.494792	CHEK1	0.457876
PGD	0.355359	REPS1	0.454533			AIF1	0.25677			NECAP2	0.332715	CD81	0.307411	NPC1	0.347555	NBDY	0.266148			MCUR1	0.441896	DAAM1	0.636968	RAB10	0.49449	CCT6A	0.457696
ATP5MPL	0.353799	CEMIP2	0.454464			CLDN1	0.256186			APH1B	0.332589	CD163	0.306473	CD82	0.34711	ELMO1	0.266096			ZEB1	0.440613	P2RX1	0.63565	IL6ST	0.49445	RPL35	0.456522
DENND3	0.353582	SIRPB1	0.451147			CPED1	0.255811			UBB	0.332225	RAP2B	0.305537	RASGEF1B	0.346021	RPS25	0.265726			BCL2L11	0.43823	CUX2	0.633027	HAPLN3	0.493059	ALOX5AP	0.456413
LRRK2	0.353179	HECA	0.44284			CNTRL	0.255755			EPS15	0.33139	PPP1R14B	0.304205	GOLGA4	0.345707	CD58	0.265709			RPS25	0.437028	TENT4A	0.629485	SERPINF1	0.492329	TMEM109	0.456162
RYBP	0.352853	MDH2	0.442182			TMCC3	0.254846			GBP5	0.33031	ANXA11	0.303734	TMEM51	0.345697	FAM129A	0.264853			SRSF9	0.436969	PI4KA	0.629277	BTN2A2	0.49121	SUPT16H	0.454518
UBE2J1	0.351601	EEF1D	0.442076			PURA	0.254771			RNASET2	0.327792	ARF1	0.303732	VAT1	0.34424	UBA52	0.264034			HSDL2	0.434594	RPS5	0.628303	CEP135	0.488514	ETFB	0.454273
ITGAM	0.351303	YWHAZ	0.440327			FXYD5	0.253764			TMEM147	0.3277	TBC1D2	0.303576	PRDM1	0.343822	GTF2B	0.263642			MBD2	0.433913	PDIA4	0.628185	STARD7	0.486157	CORO1A	0.454214
LDHA	0.35076	EEF2	0.435197			SOCS6	0.25343			ITGB2	0.327418	CFD	0.302516	CANX	0.343096	SEPT7	0.263412			EHD4	0.432417	LY9	0.627538	GLIPR2	0.486093	CDK4	0.453694
GPR132	0.350447	RPL6	0.429504			HSPB1	0.253381			HEXB	0.326523	RAB20	0.301656	ADAR	0.342641	CD86	0.26327			ATP5MF	0.431709	CHCHD2	0.623565	LRCH3	0.484473	PSMB9	0.453527
IQGAP1	0.349985	RPL21	0.429402			MYLIP	0.253023			EMB	0.326374	SDF2L1	0.301161	ABHD12	0.341842	RPL8	0.262831			NACA	0.43057	MALT1	0.619458	SNX11	0.484192	TPRKB	0.453057
CCR1	0.349596	MALAT1	0.428117			KANSL1	0.252977			SNX5	0.3262	AVPI1	0.300692	CD44	0.33722	MSN	0.262219			ANPEP	0.430209	MGLL	0.618991	ST3GAL1	0.483263	TCP1	0.451839
VDR	0.349339	NADK	0.42657			NKTR	0.252921			NDUFC2	0.325384	ALDOA	0.300491	IFI44	0.336923	IFITM2	0.260986			PLEKHM3	0.42883	VIPR2	0.617603	BATF3	0.481553	ATP5MG	0.451825
AP2S1	0.349269	PPM1F	0.426527			ITPRIPL2	0.252019			ATF6	0.325276	HCFC1R1	0.299935	AQP9	0.335965	SRRM1	0.260618			PTPN22	0.428393	RPS13	0.614984	HLA-B	0.479762	NDUFS8	0.451748
NFKB1	0.349165	PITPNM1	0.423795			TCEAL3	0.251653			PSMB10	0.324971	FPR3	0.299186	CCL4L2	0.335681	AC007952.4	0.260062			PTMS	0.427803	ITGAE	0.613563	RPL14	0.474768	PSMA7	0.451484
MGAT1	0.349039	FAM49A	0.421911			CXCL16	0.251517			CCR1	0.324883	PIM1	0.299141	MT-CO3	0.335159	B4GALT4	0.260023			ITGB7	0.427258	TTC39C	0.61192	RPL36	0.474391	HSPA6	0.451156
IL1RAP	0.347879	NOTCH2	0.420839			LUC7L3	0.25059			TMEM173	0.324831	NME1	0.297531	TUBB	0.33401	INSIG1	0.259982			DPYSL2	0.426555	GAPT	0.61188	RPL21	0.473501	GINS2	0.451065
MGST1	0.347379	RPL18A	0.420078			PSME4	0.250063			CISD2	0.324498	GTF3C6	0.296425	EIF4G2	0.333799	RPL28	0.259747			AHR	0.426493	RPL27	0.611189	IDO2	0.473399	TMED9	0.450696
RALGDS	0.344913	S100Z	0.419369							DRAM1	0.323756	MS4A4A	0.295845	SLC36A1	0.333302	RSL24D1	0.258711			STK4	0.425893	SELENOH	0.610675	MMD	0.473229	RNASEH2C	0.450574
TSPO	0.344144	HOTAIRM1	0.417079							OS9	0.323611	ATP5MPL	0.295746	FKBP15	0.333198	SRSF3	0.258508			RAB7A	0.425229	ATP13A2	0.607878	SOCS3	0.471041	UBB	0.4488
RELT	0.343804	KCNE3	0.415196							SCARB1	0.322856	MT-CO1	0.295284	ARAP1	0.333196	DDX24	0.257862			DDT	0.42352	IL2RG	0.60776	MVP	0.469618	CCT2	0.448428
TPM3	0.34247	C1orf131	0.404229							CD84	0.322604	GSTP1	0.29491	SHISA5	0.332721	YWHAB	0.25769			RPL24	0.422867	CDK5R1	0.607463	RPS28	0.466831	MRPL18	0.447043
OAS2	0.342313	HLA-C	0.403796							ICAM1	0.321758	ADAM9	0.294437	OAS2	0.331534	RPS15	0.257627			CDV3	0.421982	PHC3	0.607383	SPRED2	0.46605	BLOC1S1	0.4469
MEGF9	0.342135	BTN3A2	0.402274							ABCC5	0.319988	IVNS1ABP	0.294044	IER3	0.330974	MYL12B	0.257534			RPL29	0.420691	TOX2	0.606737	ATF4	0.463523	MLEC	0.445956
HNRNPC	0.340754	NRGN	0.399932							SMIM30	0.319389	ATP6V0E1	0.292069	STX4	0.329582	VASP	0.25692			RGS18	0.419748	TM9SF2	0.606355	RPL41	0.463102	SERBP1	0.444831
ODF3B	0.340176	GRK6	0.398966							P4HA1	0.318553	ATP6V1B2	0.291756	SECTM1	0.329528	CD37	0.256825			GSTK1	0.419648	NUP62	0.601262	ARPP19	0.459192	SAE1	0.443656
ANXA2	0.339389	SULF2	0.39768							CD53	0.316445	ARPC5	0.291437	TPD52L2	0.328812	LST1	0.255649			CDKN2D	0.419483	DCPS	0.600952	TMEM123	0.456103	DBI	0.44157
FOSB	0.338713	SLC11A1	0.396131							CANX	0.316335	SLC15A3	0.291277	FKBP2	0.3286	JOSD1	0.255383			OFD1	0.418231	COPA	0.600506	PTMS	0.455314	PSMB3	0.441437
PPP4R3A	0.338676	FRAT1	0.392937							CEMIP2	0.316053	PSMB5	0.290687	CYBB	0.328506	MAP3K13	0.255344			RPL7	0.417902	CD38	0.599346	RYK	0.455036	C12orf75	0.440855
SERF2	0.336466	MEFV	0.392676							ARRDC2	0.316007	SLC43A3	0.290683	CLK1	0.327338	PRCP	0.254655			RPL35A	0.416033	PTRHD1	0.59874	KPNB1	0.454179	KIF23	0.439346
BZW1	0.334625	NEAT1	0.391539							ISCU	0.3157	TMEM251	0.290505	DRAM1	0.326097	FOS	0.254647			SEPHS2	0.415938	NUDT1	0.596724	NDE1	0.453196	XRCC6	0.438326
DUSP1	0.334054	MAN2A2	0.385589							ITGB5	0.315104	LGALS9	0.290465	DYNC1H1	0.325407	ARL14EP	0.251891			HLA-F	0.415731	MAP2K6	0.594165	BHLHE40	0.450914	ATP5MD	0.437913
TFRC	0.333177	KDM1B	0.384244							GBP1	0.314171	RAB1A	0.290299	MT-ND6	0.325023	IDS	0.251309			C1orf162	0.414626	SH2D3C	0.59113	CIRBP	0.450315	S100A10	0.437873
HK2	0.332231	SIGLEC14	0.383762							TGFBR2	0.313765	LAP3	0.289506	RIN2	0.324758	CALM1	0.25124			IDH3A	0.414415	ANAPC16	0.589846	SUZ12	0.449847	H1FX	0.437165
MAP3K20	0.331977	SPATA6	0.382739							HOMER3	0.311257	ACTN1	0.287946	KIFC3	0.324673	RTRAF	0.250306			FAM89B	0.41222	RPL19	0.584793	CCNI	0.447764	LSM2	0.436841
PKM	0.331833	NBEAL2	0.381695							ANKH	0.311138	PAPSS2	0.287463	WIPF1	0.324358					VCPIP1	0.410309	DDB1	0.584054	RAPH1	0.446849	PLK1	0.436372
ATP2A2	0.330959	RHOA	0.375563							NISCH	0.310704	TMBIM6	0.286509	JPT1	0.324099					RPL41	0.407339	SLC12A3	0.580046	PELI1	0.446793	C19orf48	0.436039
JMJD1C	0.330703	KIAA0513	0.367187							PRDX4	0.308871	ITGAX	0.2864	SLC2A3	0.321286					CCDC12	0.40415	SFT2D2	0.579799	MBOAT2	0.446413	SPCS2	0.435734
TCIRG1	0.330384	PDPK1	0.361905							RNF130	0.308748	IFI27L2	0.286243	CSF1R	0.321267					STX12	0.403068	GNA12	0.578071	GNG5	0.446371	SAP18	0.435217
TP53BP2	0.330328	AC096667.1	0.352589							CYTH4	0.307562	LACTB	0.286035	BRI3	0.321212					FYN	0.402939	RPL10	0.577632	ATP8A1	0.444188	ENY2	0.432902
MBOAT7	0.329865	DPEP2	0.34891							ATP6V1F	0.307413	NAA20	0.285925	NUCB1	0.320915					FBXO27	0.401772	OCIAD2	0.577345	COX7A2L	0.442012	ACTB	0.43227
CPPED1	0.329697	IQSEC1	0.319949							ST8SIA4	0.307395	COX6B1	0.285538	ATP6V1A	0.320776					HSH2D	0.401541	MMP23B	0.576746	MOSPD2	0.435692	NDUFB1	0.431795
METTL9	0.329419	MT-ND2	0.318705							TAPBP	0.304496	TYROBP	0.285325	ERO1A	0.319896					AUTS2	0.401119	TMEM8B	0.575854	SLC38A1	0.433539	BRI3BP	0.431318
TOM1	0.328728	MT-CO2	0.299609							ATP6AP1	0.303396	ABHD5	0.284904	PARP12	0.319095					GTF3A	0.400673	SLA2	0.575219	RPS7	0.432604	CENPA	0.431259
DAZAP2	0.328615	B2M	0.297025							ADA2	0.300773	SDHB	0.281234	HCFC1R1	0.318727					CALCRL	0.399736	PPP1R16B	0.573995	BLVRA	0.426374	NDUFC2	0.429436
BCL6	0.328217	MT-CO1	0.284373							RAP2B	0.299705	PFDN5	0.279573	ITGB5	0.318394					RPL39	0.398753	SNRPN	0.573497	TAP1	0.426319	KIF14	0.428
TLR4	0.327749	NBPF19	0.281314							IGSF21	0.29794	NDUFB2	0.278082	MANBA	0.317124					SMARCA5	0.397895	FAM53C	0.573202	UBE2E2	0.424977	MDH1	0.427852
ATF3	0.327669	EEF1A1	0.259054							PIK3IP1	0.297836	EMC3	0.277824	AP2S1	0.316874					UBA52	0.395803	LPXN	0.572595	ZFAND5	0.424895	C21orf58	0.427482
C19orf38	0.327231	LY6E	0.250878							MYO5A	0.296851	TCIRG1	0.277577	AGAP3	0.31674					ATP5F1E	0.395328	ETS1	0.571932	RUBCN	0.423578	PRDX3	0.427201
CTDSP1	0.32658									ALDH9A1	0.296619	GUSB	0.277386	PCBP1	0.316709					RPS3	0.393904	SVIP	0.571908	DHX58	0.423318	PHB	0.426164
LST1	0.326351									GNPDA1	0.296368	NDUFC2	0.277101	ZMIZ1	0.316614					P2RY6	0.393635	RNF11	0.571832	SERTAD2	0.422853	RBX1	0.425695
SLC16A3	0.32559									VKORC1	0.295777	ATP5MF	0.27707	ANXA5	0.316572					DNAJB9	0.39279	HSPA5	0.570096	MCM5	0.422148	NDUFB2	0.425187
GRB2	0.32441									SPPL2A	0.295296	TMEM38B	0.276708	ADA2	0.314432					RPL37A	0.392091	RPS11	0.569407	PSME1	0.419941	SAMD1	0.425063
ARHGDIA	0.324116									SLC35F6	0.292982	NRP1	0.2762	DNASE2	0.313734					MCM5	0.392085	CAT	0.567547	TTYH2	0.419541	FADS1	0.424944
RXRA	0.322598									GPR137B	0.292924	MFSD12	0.275931	SDCBP	0.313525					MAGEF1	0.391058	ICOSLG	0.566246	PXDC1	0.419319	NUDT5	0.424461
PLSCR1	0.321953									CNIH4	0.292922	FNDC3B	0.275834	MVP	0.313139					SAP18	0.390681	RPL5	0.564352	PDCD1LG2	0.418383	IMPDH2	0.424277
ARL8B	0.321661									TRAM1	0.292672	MMP19	0.274643	EIF2AK2	0.312127					EFHD2	0.389259	RPL7A	0.563609	SSR3	0.417869	HMGN3	0.423769
CAPN2	0.319748									SIGLEC10	0.292418	HSD3B7	0.274324	GYPC	0.311936					PIM2	0.386081	RPL36AL	0.562586	PACS1	0.415993	RPLP0	0.423645
OXSR1	0.319303									COLGALT1	0.291287	DYNLL1	0.273701	SDSL	0.311771					TCTN3	0.385857	RPL15	0.562493	RUNX3	0.41478	SRSF10	0.423477
SERP1	0.318228									SLC22A18	0.291223	PLEKHB2	0.27335	HM13	0.311642					TBCA	0.384217	RBM38	0.562358	APPL1	0.412522	ACAT2	0.423219
SDC4	0.317994									LRPAP1	0.291014	COLEC12	0.27285	PLOD1	0.31081					SLC25A5	0.383527	FBXW11	0.561183	TBC1D9	0.411301	CCDC34	0.422688
ARHGAP26	0.317031									GNPTAB	0.290995	PLA2G15	0.272013	PTPN6	0.308883					RPL17	0.383111	WDFY4	0.558452	TRA2A	0.410422	HNRNPA2B1	0.42253
XAF1	0.317026									WASHC4	0.290672	ADA2	0.270685	GPR137B	0.308658					TMEM243	0.382034	NUP210	0.551955	SLC5A3	0.409927	HSPA8	0.422529
ARL4A	0.316945									ASPH	0.290537	PCBD1	0.27066	ATP6V0A1	0.308526					ARHGAP5	0.381936	RPS6	0.551347	ACOT13	0.409452	HSP90B1	0.422276
DPYD	0.316554									MLEC	0.290191	DYNLT1	0.27053	CREM	0.308241					SMIM14	0.380384	RECQL5	0.551248	PIAS1	0.408861	PRR11	0.422204
GNA15	0.316527									ENG	0.288622	NDUFB8	0.270312	WDR26	0.308113					THEM4	0.379478	SND1	0.550387	MMP25	0.408149	WEE1	0.42199
NFE2L2	0.316053									PTPRJ	0.28799	COL4A3BP	0.270216	MT-ND2	0.307991					MYBL1	0.379346	A1BG	0.550285	PIKFYVE	0.406111	PLEK2	0.421567
MYO9B	0.315855									SCAMP2	0.287967	HSBP1	0.269674	BLVRB	0.307804					JPT1	0.377982	SMARCB1	0.549737	ZMIZ2	0.405118	PFDN2	0.42064
SPAG9	0.31505									CD47	0.287899	EPAS1	0.269562	CHMP1B	0.307724					PLEKHA5	0.376421	IL18R1	0.54939	PNISR	0.403038	GALM	0.420263
CASP1	0.314731									PEPD	0.287675	ANXA1	0.267099	FCER1G	0.306678					RACK1	0.374569	RPL13	0.547452	APOBEC3G	0.40163	PAICS	0.420234
PFN1	0.312995									SCD	0.286594	PBDC1	0.267095	LACC1	0.306194					EVI2B	0.374361	ARID2	0.546496	ARID4A	0.399407	NSD2	0.420218
BLVRA	0.311792									MESD	0.286467	TCN2	0.266862	GNA12	0.305477					EIF3F	0.372969	SIK1	0.545652	HLA-DOB	0.399312	ATP5MC1	0.419864
MCUB	0.309606									RNF13	0.285313	CNBP	0.265694	ADAM10	0.305115					ITGAL	0.372184	PROC	0.545572	MAP3K1	0.398321	PPP1CA	0.419483
POLR2L	0.308864									MSRB2	0.284364	UBE2L6	0.265431	DDX60L	0.305025					CCT8	0.370689	SLC7A6	0.542457	JARID2	0.397685	ACTL6A	0.419036
TOP1	0.308554									NOP10	0.283152	DRAM1	0.265409	IFIT2	0.304719					AC004687.1	0.370445	CEP126	0.542012	P2RY10	0.397087	AURKA	0.418143
BCL3	0.307457									ABHD12	0.282996	ATP5F1B	0.265314	HOMER3	0.304661					SEPT11	0.369996	TMIGD2	0.541002	NEK6	0.396728	HJURP	0.417439
STAT2	0.30559									FMNL2	0.282746	HEBP1	0.264551	PLXNC1	0.304585					EIF5B	0.369978	C11orf58	0.539373	ACOT9	0.396492	NDUFB7	0.416823
TLE3	0.304339									TNFAIP2	0.282008	IL18BP	0.264314	H2AFJ	0.303857					ATP1A1	0.369565	TOX4	0.536863	ARID4B	0.395684	FOXM1	0.416589
VASP	0.303745									BRI3	0.281906	AGTRAP	0.263189	RAB20	0.302867					DCTPP1	0.369455	LINC01215	0.535359	ARGLU1	0.395498	TMEM258	0.41652
NFIL3	0.303489									CALM3	0.281669	GHITM	0.262784	SAMD9L	0.302744					RPL7A	0.368496	IL16	0.535333	FAM107B	0.393791	NCAPH	0.416142
EEF1D	0.303472									FRMD4A	0.279776	SNX2	0.262745	NECTIN2	0.30248					TMA7	0.367977	RPL34	0.533584	CYSTM1	0.393666	RPL39L	0.415984
PCNX1	0.301941									RTN3	0.278838	AKR1A1	0.262191	SEC61A1	0.302172					ROMO1	0.366956	CLCN5	0.530904	RABGAP1	0.391941	ITGB3BP	0.415445
EPB41L3	0.301919									UCP2	0.278622	RNF181	0.261772	VMP1	0.301312					PTMA	0.366135	NT5C3A	0.529039	G3BP2	0.390593	YWHAQ	0.414954
MYD88	0.301608									SELENOT	0.277976	HPCAL1	0.260633	SQSTM1	0.301276					RPL3	0.365968	MYO1E	0.528524	TOR1AIP2	0.38989	ECHS1	0.414879
MYL6	0.299603									CRYL1	0.275853	FKBP15	0.26056	SLC11A2	0.301241					SPNS1	0.365836	IFNAR2	0.524178	PALLD	0.389801	SNRPC	0.414288
TGFBI	0.299292									CST3	0.275048	TOMM40	0.260534	ACADVL	0.299472					ODC1	0.365746	BTAF1	0.521065	CBX6	0.387724	CYC1	0.41403
ZEB2-AS1	0.299089									DHRS3	0.274347	MMP2	0.260419	LILRB3	0.299395					PABPC1	0.365123	MNAT1	0.51931	CUL1	0.387572	SUMO2	0.413937
GLUL	0.298847									OSTF1	0.274155	LMAN2	0.259939	SCD	0.299025					FUT8	0.364642	RPL18	0.518325	SNHG15	0.38637	TOMM40	0.413508
RBM47	0.298467									LGALS3	0.272294	MCFD2	0.258984	NFKBIE	0.297874					BAZ1A	0.364099	AC023590.1	0.517474	BCL3	0.386102	TECR	0.413442
PPP1CB	0.297165									OAZ2	0.272263	ZFYVE16	0.258927	PECAM1	0.297847					CSK	0.364094	PLEKHD1	0.517274	MAPK8	0.38586	H3F3A	0.413364
TMEM123	0.296863									ABCG1	0.27191	WBP2	0.258341	DPP7	0.297088					COX4I1	0.362816	ZNF10	0.515519	EDF1	0.385586	FBXO5	0.413193
ADAM10	0.295714									UBE2L6	0.270772	SLC29A3	0.25799	FURIN	0.296754					MAP4K1	0.362623	RPLP1	0.512905	SPPL3	0.384535	RALY	0.412956
PABPC1	0.295467									BNIP3L	0.270703	NDUFB7	0.25795	PLEKHM2	0.296695					PTRHD1	0.362503	AL031777.3	0.511327	PLCL1	0.383435	SELENOH	0.411263
FYB1	0.295435									TMBIM4	0.269772	PIK3AP1	0.257441	RALA	0.296061					RCN2	0.361531	RPL30	0.509825	AFDN	0.383342	POMP	0.410961
VAPA	0.295023									NUCB2	0.268906	NDUFV2	0.257428	QKI	0.295884					NCALD	0.361189	KCTD5	0.507746	SELPLG	0.382529	POLR2L	0.410517
NFKB2	0.293628									HSBP1L1	0.268049	HTATIP2	0.257142	TMC6	0.295458					CKS2	0.361138	ARAP2	0.507579	ZDHHC18	0.382207	MRPL52	0.410186
P2RX4	0.2928									VMO1	0.267612	RAB5IF	0.256172	ARHGEF10L	0.294975					GPR157	0.361106	FLT3	0.506868	TFG	0.381766	PSMA3	0.40963
STK10	0.292595									ATP6V0B	0.267215	DAD1	0.255365	FERMT3	0.294529					CHN2	0.360762	B2M	0.504933	ABCB10	0.378727	SLC25A3	0.408612
DIAPH1	0.291963									HPSE	0.266703	FAH	0.254662	C4orf48	0.294469					HIGD2A	0.360044	FLNB	0.503507	CASP7	0.37738	CKAP5	0.408519
PFDN5	0.291804									GBA	0.266445	SH3GLB1	0.252023	ABHD2	0.292488					PPM1J	0.359719	EFHC1	0.501117	BCL11A	0.377116	SSBP1	0.407881
ATP6V1B2	0.291663									UQCRQ	0.26606	PTPMT1	0.251707	SPHK1	0.292097					DLGAP4	0.357943	ULK1	0.50072	CYLD	0.375186	BARD1	0.406968
TNIP1	0.291244									C4orf48	0.263066	DPH3	0.251697	HSPD1	0.291643					SNRPD1	0.357796	RPS29	0.500544	NPM1	0.374635	UBE2I	0.406699
RARA	0.290921									PLOD1	0.261779	GNPDA1	0.251485	WIPI1	0.291477					HMGN1	0.357686	PRMT7	0.500134	CHD6	0.374304	HAUS1	0.406647
IFNGR2	0.290015									PLEKHO2	0.26095	PRDX3	0.251063	CLCN7	0.291379					RPL26	0.357518	RPL11	0.500131	ANKRD10	0.374135	CDK2AP2	0.405847
FAM45A	0.28967									CALM2	0.260438	ISG15	0.250733	NAPA	0.291255					IL16	0.356193	CD320	0.497648	ANKRD11	0.37176	CCT7	0.405615
TUT7	0.289537									ITGAV	0.256534	CYFIP1	0.250526	LASP1	0.29111					SLC9A9	0.356169	RPL18A	0.496233	NUAK2	0.370919	FBP1	0.405227
AC245014.3	0.289535									PTTG1IP	0.256016	RNF13	0.250497	SESN2	0.291021					FAM49B	0.355354	NECTIN1	0.495024	UBXN1	0.369985	CCDC167	0.404824
GMFG	0.289241									TMEM50A	0.25586			PNKD	0.290945					RPL12	0.354495	ZDHHC4	0.490068	RPS19	0.369583	SUB1	0.40464
LAPTM5	0.289052									NDFIP1	0.255485			ZNF281	0.290536					HLA-DRB1	0.354212	RPS18	0.49	TBCB	0.366726	TUBG1	0.40415
SMIM3	0.288937									NAGA	0.25545			KCNN4	0.290382					CTNNBIP1	0.353895	DHTKD1	0.487183	MINK1	0.365625	CIT	0.40375
CCL4L2	0.288174									FARP1	0.255368			HLA-E	0.289862					H2AFY	0.353492	HEATR5B	0.48532	VAC14	0.364962	DIAPH3	0.403525
SLC7A5	0.288167									NCKAP1L	0.252544			SNAI1	0.28947					CRYBG1	0.353483	PARP10	0.483281	LGALS9	0.363066	PRELID1	0.403441
ARFGAP3	0.28671									CYB5R1	0.252232			SURF4	0.288805					NSMCE1	0.35082	TATDN3	0.48325	H1FX	0.362277	NCAPG2	0.402233
ERO1A	0.286271									TM2D2	0.250683			LIMS1	0.288643					FLNB	0.350607	TCF3	0.48312	DDX6	0.360488	PIN1	0.401838
DNTTIP2	0.285124									EVA1B	0.250647			CYTH4	0.286166					RUFY3	0.350026	COL24A1	0.483094	DENND4A	0.35915	LYZ	0.401609
CARD19	0.283687									BCAT1	0.25014			ANXA2	0.286057					CYTOR	0.348411	RPS3	0.482583	NT5DC1	0.35735	DCK	0.401569
PLEKHG2	0.281474													LUCAT1	0.285823					PTGES2	0.347728	TSPAN3	0.480572	NME3	0.356812	ATP5F1C	0.401287
ZSWIM6	0.281443													GBP5	0.284663					CBL	0.346866	SNRNP25	0.480457	SPG11	0.354478	YWHAE	0.40113
FBXL5	0.281271													TNFRSF1A	0.283568					HLA-A	0.3468	ASIP	0.480349	C1orf56	0.354161	HIST2H2AC	0.400305
PSMB3	0.280721													ATP6V1G1	0.283269					ACSL5	0.343682	RPL29	0.479697	PAN3	0.354031	PRIM1	0.400247
TAGLN2	0.279938													SLC5A3	0.28298					RPS26	0.342473	GPATCH11	0.478101	RPL7A	0.352921	SNU13	0.398914
CASP4	0.27852													PLA2G15	0.282224					ATP6V0A2	0.342014	LSM10	0.476575	DSC2	0.351426	MRPL57	0.395522
PLAC8	0.278051													GAA	0.282191					SLC25A3	0.341135	STAT1	0.47521	G3BP1	0.351119	RFC2	0.395409
ANXA5	0.277908													RPS27L	0.281405					PARM1	0.34061	RACK1	0.473905	TAP2	0.348462	SF3B6	0.395078
JAML	0.277055													GPX3	0.281228					FMNL1	0.339654	TBC1D13	0.473776	PGLS	0.347735	TAGLN2	0.394641
ANXA6	0.276975													CTNNB1	0.280664					LSM7	0.339275	DDX5	0.471666	SRI	0.347391	YWHAH	0.394468
SLCO3A1	0.275699													C6orf62	0.280526					PLPP1	0.339115	ARMH1	0.470138	GPR132	0.347179	NCAPD3	0.39443
KDM7A	0.27497													MAP3K2	0.280217					CYFIP2	0.338624	ZNF22	0.467523	DOCK10	0.346872	RBM8A	0.394159
UBXN11	0.274916													BST2	0.279986					CD38	0.338474	MSL2	0.464359	FXR1	0.342934	MRPS18C	0.393805
SULF2	0.274798													SLC7A7	0.279283					NAV1	0.337025	USP11	0.462179	SEPT11	0.34277	ATP5F1B	0.393217
NAPA	0.274606													TENT5A	0.278876					EIF3M	0.336982	SLC35F3	0.460693	LMBR1L	0.342359	XRCC5	0.391804
USP3	0.27446													GNPDA1	0.278656					DST	0.336892	ARID3B	0.458099	SMIM14	0.341065	FKBP1A	0.391702
SDF2L1	0.273959													ABR	0.275534					AKNA	0.33689	TMX1	0.457488	ABI2	0.338526	PKMYT1	0.391226
ELOB	0.27319													ACSL3	0.275471					MPG	0.336077	RFLNB	0.45741	TUBA1A	0.337579	SRM	0.391046
ZC3H12A	0.272735													B2M	0.274099					EZH2	0.335703	RPL32	0.455717	TP53BP2	0.337342	HIST1H3B	0.390495
ZMIZ1	0.272181													NAIP	0.273936					SLC38A1	0.335343	IFIT2	0.454309	OST4	0.335499	EBP	0.390202
FCER1G	0.270974													MITF	0.273704					AKR7A2	0.335178	RPS9	0.453221	UBC	0.335096	BUB1	0.389842
RIT1	0.270787													COPA	0.273241					CRYBG3	0.333809	BMF	0.452792	MBNL2	0.335009	PSMD7	0.389671
OSCAR	0.270779													CEP170	0.272688					RUNX3	0.333593	SEPHS1	0.451459	TMCC3	0.333855	COQ2	0.388635
GBP2	0.270608													TMEM87B	0.271563					BRD2	0.333152	RPL37A	0.45139	WTAP	0.333465	MELK	0.388211
POR	0.27044													RANBP2	0.27118					KDM1B	0.332117	CTNS	0.450207	RPS25	0.332624	NOP56	0.387992
EHBP1L1	0.269618													LPCAT1	0.270673					RASSF2	0.331379	CDH1	0.449751	CASP3	0.330682	SSRP1	0.387957
TAGAP	0.269394													ATP6V0B	0.269216					RPL27	0.331041	RPS25	0.449037	VPS8	0.330393	SLFN13	0.387787
MIR22HG	0.268837													ATP6V1H	0.268942					WDR1	0.331036	CDCA7L	0.44745	CREBRF	0.32897	HIRIP3	0.386528
TIPARP	0.268801													MAPK13	0.268698					RPL13	0.329126	GPX7	0.447371	SIAH1	0.328131	MRPL12	0.385922
UQCRC1	0.268647													PPP1R15B	0.268642					CAPN2	0.328903	SEPT1	0.446548	PHPT1	0.327454	EEF1B2	0.38586
NOP10	0.267775													HDLBP	0.267957					THOC7	0.328665	P2RY6	0.445616	PRDM2	0.325855	POLR3K	0.385067
HSBP1	0.266659													ZMYM2	0.267225					SPPL3	0.328477	PLXNA4	0.445464	IRF2	0.325617	UBL5	0.384775
QSOX1	0.266537													IQGAP2	0.26719					CCT2	0.328415	SPATA13	0.445223	SLAMF7	0.325203	PRMT1	0.38396
RPS9	0.265904													EHBP1L1	0.266808					ARF5	0.32828	ABCA2	0.444702	RIPK2	0.324884	EIF4EBP1	0.383732
TANK	0.265414													IVNS1ABP	0.266798					PSMA5	0.328216	TRIM14	0.444659	POLR2E	0.324711	TIMM13	0.383464
RCBTB2	0.265301													KIF1B	0.266615					RPL15	0.327872	NAA50	0.444321	SPAG7	0.324305	CDCA5	0.38329
SHKBP1	0.263711													PCNX1	0.266523					IQCE	0.3278	EEF1A1	0.444205	ATP6V0A2	0.324086	NDUFAF8	0.382223
EPSTI1	0.2631													VCP	0.265888					LACC1	0.327775	FAM214A	0.440077	IL13RA1	0.323998	MRPL33	0.380655
HSP90B1	0.263061													SDF2L1	0.265289					CDC42SE2	0.327471	IRF2BPL	0.439665	PBXIP1	0.323961	RFC1	0.38053
EIF4G2	0.262544													G3BP1	0.265094					AP3M2	0.326758	RPL22	0.432846	NUP98	0.322891	CDCA8	0.380213
CYSTM1	0.262104													TAPBP	0.264997					GNG5	0.325019	PIK3CD	0.431726	CLINT1	0.320503	MRPL17	0.379899
MYO1F	0.262012													FKBP4	0.264888					SNRPF	0.324297	AC008124.1	0.431294	UBE2A	0.320204	COX5B	0.379749
PTP4A2	0.261781													TAP1	0.264396					BCL11A	0.323526	RPL35A	0.42418	GTPBP1	0.319819	KIF4A	0.379384
LGALS1	0.260538													APP	0.263418					CNFN	0.323322	NPC1	0.422288	GABPB1	0.319476	HIST1H2BH	0.378256
PSEN1	0.260111													HK1	0.263035					ATP2B1	0.323118	RFTN1	0.421971	CLPTM1	0.318347	ELOC	0.378175
CYBA	0.25993													ERAP2	0.262943					TBC1D10C	0.322633	RAP1GAP2	0.418566	SNHG7	0.318149	HINT2	0.376857
SFPQ	0.259398													ARL8A	0.26279					LRBA	0.322393	NREP	0.41767	TRAF6	0.315448	MAGOHB	0.376365
CLEC7A	0.257595													RHOQ	0.26252					PPM1M	0.320443	MCOLN2	0.414578	CBWD5	0.315089	ARPC3	0.375796
EIF3A	0.257527													DNM2	0.261917					TWF2	0.319934	ANKRD53	0.414237	FBRSL1	0.313357	PRKDC	0.375365
UBALD2	0.256005													ZFAND5	0.260809					HSPA8	0.317879	KAT2B	0.413111	CCDC71L	0.312461	RPS5	0.374467
PSMA4	0.254825													SQOR	0.259344					RAB33A	0.317707	GMCL1	0.413026	ENPP4	0.311954	POLD3	0.374257
ATG3	0.25417													NUP62	0.259287					QPCT	0.317694	FAU	0.411673	DUSP22	0.310121	NRM	0.374072
KYNU	0.25371													SRGN	0.259001					UBL7	0.317432	COL26A1	0.402506	SYMPK	0.308959	CAMK1	0.3738
CSNK1A1	0.253582													BNIP3	0.258886					YWHAZ	0.31622	AC026369.3	0.40167	ELMSAN1	0.307968	NDUFA2	0.373262
FAM107B	0.253518													CYSTM1	0.258139					OSBPL9	0.315848	RPS19	0.398796	TRAF3	0.30781	CLIC1	0.372588
FGL2	0.253458													GGA1	0.257663					FLOT2	0.315327	ST3GAL2	0.392222	NECTIN2	0.305426	MXD3	0.372077
SIPA1L1	0.253384													TESK1	0.257648					PACSIN2	0.315316	RDH14	0.388512	IL4R	0.304827	PLGRKT	0.371299
UBE2D3	0.251799													HERC5	0.25762					AC090152.1	0.315103	ST3GAL4	0.386854	TEDC1	0.304693	NDUFV2	0.37126
ATP6V0D1	0.25163													PLXNB2	0.257295					CTNNBL1	0.314894	TBC1D4	0.385638	PIM2	0.300847	SEPT7	0.371082
IFI35	0.250673													AVPI1	0.256011					STK32C	0.314449	SLC35A2	0.380707	CNN2	0.299934	KPNB1	0.370887
CD53	0.250392													ZSWIM6	0.25584					BOD1L1	0.313097	DPP4	0.380546	PLXNC1	0.299485	EIF2S2	0.370091
SLC43A3	0.250131													HELZ	0.255582					YBX1	0.312653	TP53I11	0.374705	TTF2	0.298501	WDR34	0.368918
														ST8SIA4	0.255316					NLRC5	0.312355	PKD1	0.37173	GTF2E2	0.295332	MRPL27	0.368745
														TFEC	0.25307					BZW2	0.310683	SRC	0.367738	IGKC	0.294597	NUTF2	0.368663
														TLNRD1	0.252884					CIITA	0.309967	MYB	0.362618	RPL18	0.293599	HSBP1	0.367201
														PDIA3	0.252723					TRMT6	0.309605	OPTN	0.358318	EPS15	0.293141	ZCRB1	0.365304
														MAF	0.252013					SEMA4A	0.309537	TEX2	0.357009	TFCP2	0.292781	NDUFB4	0.365243
														TUBGCP2	0.25113					EIF3D	0.309338	C21orf2	0.356882	COMMD2	0.292376	PSMC5	0.365014
														NFE2L1	0.250144					EIF5A	0.309322	EPHA2	0.356552	DPP9	0.292241	TSPO	0.364914
																				RAB5A	0.308985	FAM215B	0.356494	TMEM131	0.291156	ITGB1BP1	0.364749
																				FAU	0.308437	NME8	0.352473	ARHGAP45	0.288392	BAG3	0.364516
																				SLCO3A1	0.306826	MARCH9	0.349291	GOLGA8B	0.288373	MRPS15	0.364488
																				B2M	0.30682	AP001059.3	0.34813	HILPDA	0.288006	KRT10	0.364084
																				TNFAIP8	0.305413	CALCRL	0.344441	RAB11A	0.285818	COX20	0.363096
																				SP140	0.304988	AL357060.1	0.341452	ZADH2	0.284563	BTG3	0.363053
																				TBCB	0.304488	IFITM1	0.336645	DENND5A	0.28445	ATP5F1A	0.362604
																				LRRK2	0.303498	SMIM6	0.326326	PLAGL1	0.283744	LIG1	0.362542
																				LPP	0.303174	SLC7A11	0.322284	SMNDC1	0.28371	DBF4	0.362017
																				SMDT1	0.3017	MAGED1	0.31675	EZH2	0.283506	PDLIM7	0.36192
																				GNA15	0.30153	ZEB1	0.315247	NIT2	0.283427	C19orf53	0.36174
																				RAB30	0.301352	SLC2A6	0.314023	PDE7A	0.283398	WDR76	0.361603
																				CD59	0.301289	TMEM263	0.308762	ZNF267	0.279503	MRPS16	0.361399
																				ITSN2	0.301248	LINC01724	0.30876	HLX	0.279438	DEPDC1	0.361365
																				TRAPPC1	0.301203	RASGRP2	0.304121	MTMR4	0.278675	PSMD14	0.360163
																				B4GALT4	0.300947	SIK1B	0.30272	CSNK1G3	0.277423	RACGAP1	0.359949
																				RPL9	0.300471	GLT1D1	0.301753	FAS	0.276698	PYCARD	0.358676
																				UQCRH	0.299857	TBC1D32	0.293062	TYMP	0.276188	LAMTOR2	0.358264
																				PSMA3	0.299551	SLC4A3	0.282035	LMNB1	0.275006	CYTOR	0.358042
																				HCK	0.297795	ATP2A3	0.277397	SUCO	0.274089	VAMP8	0.357885
																				ITGB2-AS1	0.297355	SLC2A1	0.275936	RPS15	0.27399	RETN	0.357845
																				SCML1	0.29714	DSN1	0.273777	CCR6	0.273811	SHMT2	0.357235
																				TPM4	0.297128	TSEN54	0.271469	KRAS	0.27378	SRRM1	0.357233
																				SNRNP25	0.295995	TASP1	0.264607	PPP1R18	0.273273	GMPS	0.356878
																				PRDX2	0.295769	STAT4	0.257701	ARPC4	0.272452	POLR2J	0.356836
																				AC005162.3	0.295701	ORMDL3	0.254313	GAB1	0.272039	POLE4	0.356701
																				ATP5MG	0.295421	C15orf39	0.25205	STK24	0.269267	CYCS	0.356465
																				EHBP1L1	0.294513	LEMD3	0.25025	DBNL	0.268519	HNRNPH3	0.35637
																				TMEM120B	0.293793			ENSA	0.267089	RFC4	0.35603
																				BEND5	0.293724			MLLT6	0.266754	PDAP1	0.355621
																				SLC35E4	0.293686			ST3GAL2	0.266396	NDUFB8	0.355575
																				ATP5F1C	0.292469			PITPNB	0.264488	CEP57	0.35456
																				UBL5	0.292158			B4GALT5	0.263932	RAB5IF	0.353754
																				ZYX	0.292148			SREBF2	0.263899	ATP5F1D	0.353662
																				SOX4	0.291584			CHST2	0.26352	PHB2	0.353617
																				RPL34	0.291453			JAK3	0.261721	XPO1	0.353308
																				SPATS2	0.290228			TBL1X	0.259682	STOML2	0.353081
																				AIP	0.28991			PRKAR2B	0.259595	HSPB1	0.352833
																				ATP5MPL	0.289632			TMEM120B	0.259003	SRSF7	0.352749
																				WDR41	0.289342			SPPL2A	0.256661	ATP5PD	0.352439
																				ROGDI	0.28926			UBE2Z	0.255704	EXOSC8	0.351606
																				TRADD	0.288824			ENO1	0.255269	MRPL41	0.351536
																				DNAJC4	0.288742			RPL28	0.253911	GSTO1	0.351131
																				COX6A1	0.2887			MRPS33	0.252416	KHDRBS1	0.35059
																				ACAP1	0.287705			ZNF581	0.252401	HSD17B10	0.350485
																				NDEL1	0.287363			DBI	0.251627	YEATS4	0.350121
																				MAP2K6	0.287057			PIK3CA	0.251458	CCDC18	0.349473
																				CXCR3	0.285932			RAB29	0.251443	TALDO1	0.347818
																				PDLIM1	0.285685			RPS29	0.250448	NRGN	0.346768
																				CAMK2G	0.284335					POLR2I	0.346404
																				COX17	0.284264					IFI16	0.346238
																				C19orf38	0.283639					ATP5PB	0.34609
																				AP3D1	0.282779					SNAI1	0.345877
																				GABARAPL2	0.282183					NOP58	0.344921
																				DYSF	0.280454					KDELR2	0.344738
																				CYP2S1	0.280381					COX7C	0.344533
																				P2RY10	0.279803					RFC3	0.344393
																				SLC25A29	0.27979					GPSM2	0.344089
																				SNRPD2	0.279721					HDAC2	0.344086
																				ST8SIA4	0.27925					CMSS1	0.343916
																				PPP1R14A	0.278644					P4HB	0.34387
																				VDAC3	0.278392					TTF2	0.343554
																				ARPC5L	0.278116					FANCI	0.343429
																				ACAA1	0.277574					ARHGDIB	0.343292
																				PHB2	0.277465					FANCA	0.34318
																				TOX	0.277296					PAFAH1B3	0.34265
																				BIN1	0.276926					THRAP3	0.341674
																				CD52	0.276345					MRPL20	0.341348
																				SNHG8	0.275644					PPA1	0.34117
																				PMM1	0.274665					SOD1	0.340786
																				SLC2A1	0.274295					CD1C	0.34065
																				NUP210	0.274178					NHP2	0.3405
																				MYO9A	0.273801					PPP1CC	0.340143
																				SERTAD3	0.272311					CCT3	0.339908
																				TRIR	0.2717					MTDH	0.339592
																				ENY2	0.271112					MDH2	0.339529
																				KDM2A	0.270989					TRIM28	0.339297
																				CKLF	0.27048					HADHA	0.33856
																				NFATC2	0.270404					CMC2	0.338456
																				SYNGR2	0.270062					SERF2	0.338211
																				CCDC32	0.269712					PAK1	0.337689
																				TRABD	0.269683					ISOC2	0.336339
																				ARGLU1	0.26913					BUB1B	0.336225
																				HSD17B10	0.268821					ENSA	0.336191
																				INPP5F	0.268451					TMEM14B	0.335834
																				NAALADL1	0.268181					TXNL4A	0.334712
																				CCT5	0.267808					NONO	0.334666
																				SPCS1	0.267579					MRPL13	0.334195
																				MRPS6	0.267408					CIP2A	0.333934
																				PSMC6	0.266545					UBE2L3	0.333901
																				PHF6	0.266477					POLR2K	0.333244
																				FCHO1	0.266286					SNCA	0.333133
																				RAB8A	0.266178					ROMO1	0.333109
																				CSF2RA	0.266162					BCL2L12	0.332702
																				UBE2A	0.266151					MRPS26	0.332652
																				APRT	0.26598					POLR2H	0.332551
																				ST3GAL2	0.265559					SUCLG1	0.332253
																				SNX20	0.265546					DKC1	0.331812
																				PSMB4	0.265228					SF3B5	0.330815
																				NUTM2B-AS1	0.26518					NAP1L4	0.330667
																				CAND1	0.265095					EMC9	0.330555
																				ADA2	0.265					FIBP	0.33027
																				ERAP2	0.2645					CDCA2	0.329775
																				ATP5PB	0.264461					RSRC1	0.329735
																				R3HDM4	0.264039					UBE2D2	0.329577
																				GRAMD2B	0.263783					COPS3	0.329368
																				MIIP	0.263005					CXorf21	0.329043
																				FGD2	0.262772					VMA21	0.327693
																				FOXN2	0.262274					TPR	0.326764
																				LDHB	0.262153					MRPL22	0.326672
																				CCNB1IP1	0.261904					DAD1	0.326666
																				ATP6V1D	0.26189					UCHL3	0.326197
																				TRERF1	0.261574					ATP5MC2	0.326091
																				BRK1	0.261447					PHPT1	0.32585
																				NME2	0.261244					MRPL47	0.325173
																				ATP5MC3	0.260539					TIMM8B	0.325037
																				MTPN	0.260413					ATP5MPL	0.324504
																				TSTD1	0.260188					MAGOH	0.324279
																				VCP	0.260064					MRPL23	0.323858
																				IQSEC1	0.259906					EIF2S1	0.323636
																				IRAK2	0.259459					PSMB5	0.322809
																				PPP6R1	0.258295					SSNA1	0.322488
																				PRKAR1A	0.258274					AKR7A2	0.321908
																				PRMT1	0.258176					HAT1	0.321741
																				PAFAH1B3	0.257087					ATP5IF1	0.321349
																				PRKAR2B	0.256968					TRAPPC1	0.321307
																				PARVG	0.256929					ARPC1B	0.320887
																				CAPNS1	0.254909					TUFM	0.320452
																				CYLD	0.254421					PRDX4	0.320241
																				EIF3E	0.253727					PGK1	0.320133
																				VOPP1	0.253432					AK2	0.31864
																				NMI	0.253119					TUBA1A	0.318542
																				GNL3	0.253008					EIF3I	0.317725
																				MYEF2	0.251749					ECT2	0.317094
																				UBE2Q1	0.251453					GNAS	0.316454
																				UBE2V2	0.250752					LMNB2	0.316205
																				ADD3	0.250596					ATP5ME	0.31593
																				AC114760.2	0.25037					PDIA3	0.315821
																				MIR4435-2HG	0.250191					RMI2	0.315286
																				SIGLEC10	0.250136					CCT4	0.315273
																				SDHA	0.250064					NEDD8	0.314935
																										AHSA1	0.314876
																										UQCRC1	0.314583
																										RPS4Y1	0.313071
																										COPE	0.313048
																										SSB	0.312887
																										TTK	0.312828
																										CNIH4	0.312826
																										MRPS11	0.312103
																										ECI1	0.311851
																										NIFK	0.311758
																										SUZ12	0.31165
																										ZFAND2A	0.311216
																										HADH	0.311101
																										ACP1	0.310855
																										DNAJB1	0.310208
																										DTL	0.309583
																										MCM2	0.30953
																										MYDGF	0.309481
																										E2F8	0.309384
																										S100A6	0.309364
																										RPS19BP1	0.309288
																										CCT8	0.309111
																										CLPP	0.308605
																										METTL26	0.308468
																										EBNA1BP2	0.307886
																										COA4	0.307585
																										TOMM5	0.307353
																										RBMX	0.307207
																										PSMG2	0.30676
																										GDI2	0.306758
																										BAZ1B	0.306723
																										SRSF2	0.306403
																										NDUFB6	0.306386
																										POC1A	0.305917
																										PSMB1	0.305879
																										SEM1	0.305688
																										MRPS12	0.305362
																										PXMP2	0.305195
																										GLRX3	0.305029
																										PAXX	0.304526
																										RUNX3	0.304503
																										CACNA2D3	0.303052
																										MAD2L2	0.30274
																										DNAJC15	0.302468
																										ATG3	0.301511
																										RRP7A	0.300717
																										TRAPPC2L	0.300466
																										ARPC5L	0.299691
																										MIS18A	0.299361
																										CHAF1A	0.299221
																										POLQ	0.298672
																										TMEM14C	0.298371
																										TMEM97	0.298193
																										SNRNP40	0.29802
																										DAZAP1	0.297807
																										NDUFS3	0.297613
																										RNASEH2B	0.297591
																										GHITM	0.297567
																										ACYP1	0.29746
																										COX4I1	0.296913
																										GNAI2	0.295978
																										CRIP1	0.295607
																										AC084033.3	0.29524
																										BCL7C	0.295237
																										IMPA2	0.295133
																										CCNE2	0.294381
																										CEP152	0.294248
																										CTCF	0.294045
																										PCBD1	0.293175
																										SF3A3	0.293012
																										VDAC2	0.292718
																										SNRPA	0.292678
																										GTF3A	0.292435
																										MRPL55	0.292417
																										PSMB7	0.292389
																										RCC2	0.292349
																										EIF1AX	0.292127
																										TEDC1	0.292009
																										KHSRP	0.291512
																										COMMD8	0.291447
																										CYB5B	0.29132
																										RAD51C	0.291127
																										C8orf59	0.291106
																										EXOSC9	0.29098
																										RBM17	0.290909
																										PRDX1	0.290545
																										DCXR	0.29038
																										AHCY	0.290325
																										SPAG5	0.28975
																										BUD31	0.289666
																										MRPS21	0.289122
																										IER5L	0.289004
																										ARL2	0.288834
																										EAF2	0.288818
																										RHOA	0.288092
																										RUVBL2	0.288057
																										JTB	0.288056
																										EEF1E1	0.288009
																										SPDL1	0.287727
																										TPGS2	0.286874
																										MRPS23	0.286007
																										DNAJC2	0.28595
																										HIST1H2BN	0.28589
																										NAP1L1	0.285657
																										PARPBP	0.285184
																										RPA2	0.285145
																										NUDT21	0.284338
																										HSP90AB1	0.283693
																										RANGAP1	0.283147
																										SMARCB1	0.283143
																										UQCC3	0.282605
																										UBE2V2	0.282433
																										POLD2	0.282371
																										TXNDC12	0.282293
																										SOX4	0.282105
																										RPS3	0.282062
																										CTNNBIP1	0.281077
																										TOPBP1	0.280694
																										PHF5A	0.280275
																										HAX1	0.27991
																										CDC123	0.279068
																										DDOST	0.278883
																										RAB32	0.278611
																										TOMM22	0.278435
																										CSE1L	0.278293
																										IMP4	0.277787
																										SLC39A8	0.277361
																										ACTG1	0.277167
																										ACOT7	0.27687
																										RPL23A	0.276379
																										COX6B1	0.276068
																										CBR3	0.275903
																										PSMD8	0.27458
																										EIF5B	0.274566
																										CDC25B	0.27443
																										E2F1	0.274044
																										RAD23A	0.273445
																										LMAN2	0.273211
																										TRIR	0.272803
																										CDK5RAP2	0.271753
																										BRIX1	0.271495
																										KNSTRN	0.271277
																										CBX1	0.270818
																										NANS	0.270432
																										RBBP8	0.269927
																										DNAJA4	0.269888
																										SUMO1	0.269823
																										CCDC85B	0.269737
																										CEP78	0.26967
																										TPM3	0.269235
																										OLA1	0.269231
																										UFD1	0.269079
																										CHCHD1	0.268948
																										POP7	0.268476
																										PPP4C	0.268224
																										PNP	0.268182
																										MTCH2	0.268114
																										NME4	0.268051
																										COPS9	0.267455
																										NTMT1	0.267302
																										DEPDC1B	0.267096
																										POLR2E	0.266881
																										IER3IP1	0.266878
																										LRR1	0.266681
																										OAZ1	0.266332
																										SCLT1	0.264562
																										CHTF18	0.264316
																										PRPS2	0.264192
																										ARL6IP4	0.263908
																										PUF60	0.263717
																										POLR2G	0.263716
																										RAB8A	0.26364
																										CA2	0.263344
																										FKBP3	0.263173
																										SLC2A4RG	0.262819
																										TIMELESS	0.262543
																										NUDCD2	0.262525
																										RWDD1	0.262395
																										COA6	0.262192
																										SPCS3	0.26196
																										SNF8	0.261627
																										RBL1	0.261489
																										FANCD2	0.261432
																										GLO1	0.261067
																										PPDPF	0.260848
																										PYURF	0.260679
																										VKORC1	0.260631
																										CAMTA1	0.259812
																										RPL37A	0.25976
																										NDUFA11	0.25975
																										NDUFA1	0.259202
																										FH	0.258333
																										CDC45	0.258249
																										ALDH7A1	0.257997
																										SDHB	0.257936
																										RPS26	0.25709
																										DDT	0.256991
																										ILVBL	0.256928
																										NENF	0.256769
																										PSMG1	0.256705
																										MIR4435-2HG	0.255981
																										APBB1IP	0.255932
																										THOC7	0.255762
																										FAM136A	0.255694
																										MRPL4	0.2555
																										CLTB	0.255465
																										IQGAP3	0.255155
																										MSH6	0.254621
																										CENPQ	0.25432
																										MRPL34	0.25356
																										LBR	0.253081
																										VBP1	0.252448
																										CENPJ	0.252224
																										HACD3	0.252141
																										MIS18BP1	0.251869
																										MRPS7	0.251739
																										RPS2	0.251389
																										MRTO4	0.251361
																										PMM1	0.251317
																										RPS21	0.250811
																										NUP210	0.25033
																										TIPRL	0.25031
																										TUBB6	0.250296
																										NPM3	0.250102

## Sheet: Table S7
Table S7 - List of signature genes of T/NK cell clusters, related to Figure 6
CD4+ naive		CD4+ TCM		CD4+ TRM		CD4+ TH1-like		CD4+ TFH		Treg		CD8+ naive		CD8+ TCM		CD8+ TRM		CD8+ TEM		CD8+ TEF/TEMRA		exhausted CD8+		Gamma Delta T		NK		proliferating cell		low quality cell
gene symbol	avg_log2FC	gene symbol	avg_log2FC	gene symbol	avg_log2FC	gene symbol	avg_log2FC	gene symbol	avg_log2FC	gene symbol	avg_log2FC	gene symbol	avg_log2FC	gene symbol	avg_log2FC	gene symbol	avg_log2FC	gene symbol	avg_log2FC	gene symbol	avg_log2FC	gene symbol	avg_log2FC	gene symbol	avg_log2FC	gene symbol	avg_log2FC	gene symbol	avg_log2FC	gene symbol	avg_log2FC
CCR7	1.45624	IL7R	1.8703	IL7R	1.26896	CXCL13	1.99087	CXCL13	2.6659	TNFRSF4	2.37567	IL7R	1.26711	ANXA1	1.5124	KLRC1	1.24055	GZMK	1.31533	FGFBP2	2.75388	CXCL13	1.68553	GNLY	2.1475	GNLY	3.27787	STMN1	3.00143	TTN	1.66268
SELL	1.38535	GPR183	1.3662	KLRB1	1.23523	MAF	1.6499	NMB	2.30256	RTKN2	2.17786	RPS10	0.952138	HSPA6	1.46687	ZNF683	0.990206	GZMA	0.845576	GNLY	2.43123	CRTAM	1.60022	XCL1	2.14047	TYROBP	2.98497	HIST1H4C	2.75355	XIST	1.46664
RPS6	1.33788	KLF2	1.24899	CD40LG	1.18051	MT1E	1.36439	ICA1	1.93529	LTB	2.061	RPL36A	0.838346	HSPA1A	1.36503	LINC01871	0.985551	GZMH	0.80335	FCGR3A	1.89478	CCL4L2	1.55253	TRDC	2.0986	AREG	2.84136	TUBB	2.65739	MT-CYB	1.31839
RPS3A	1.27751	FOS	1.19679	PLIN2	1.09116	CD4	1.34582	SERPINE2	1.85487	TNFRSF18	2.05585	EEF1B2	0.813277	HSP90AA1	1.33367	HOPX	0.958811	CST7	0.780544	GZMH	1.7247	VCAM1	1.4359	KLRC2	1.76442	FCER1G	2.49877	MKI67	2.53118	MT-ND1	1.30838
EEF1B2	1.23841	ANXA1	1.13687	ANXA1	1.0745	MT1X	1.20684	PGM2L1	1.73458	IL2RA	1.8805	RPS12	0.808196	DNAJB1	1.17401	RPS10	0.922905	CCL5	0.763706	KLRD1	1.68489	GZMK	1.30279	XCL2	1.70367	FGFBP2	2.27006	TUBA1B	2.49281	NEAT1	1.30324
IL7R	1.21634	CD40LG	1.08834	FTH1	1.00741	S100A11	1.1791	IL6ST	1.57366	BATF	1.75586	RPS6	0.806693	HSPE1	1.16795	TOB1	0.86215	LYAR	0.751702	NKG7	1.67014	HSPA6	1.29898	TYROBP	1.64339	KLRF1	2.25677	TOP2A	2.22949	MT-ATP6	1.29346
RPS12	1.21578	KLRB1	0.995388	RORA	1.0055	KIAA0319L	1.15868	SESN3	1.3635	FOXP3	1.62835	RPL34	0.805202	HSPA1B	1.10087	SPRY1	0.860016	CCL4	0.745401	SPON2	1.5173	HAVCR2	1.22372	ZNF683	1.54034	KLRD1	2.22815	CENPF	2.10974	MTRNR2L12	1.28793
RPL32	1.19634	TPT1	0.971781	MAF	0.973606	MT2A	1.15016	CPM	1.35369	TBC1D4	1.57216	RPL21	0.805105	HSPH1	1.07987	XCL1	0.803586	KLRG1	0.709937	PLAC8	1.3639	IFNG	1.22089	KRT81	1.48956	FCGR3A	2.17383	TYMS	2.04461	PLCG2	1.26831
RPS8	1.16251	LTB	0.960683	VIM	0.917569	PRDM1	1.13835	TSHZ2	1.31408	CTLA4	1.53543	RPL3	0.796157	HSPD1	1.06656	ANXA1	0.790905	PIK3R1	0.709056	PRF1	1.30112	CCL3	1.21232	CTSW	1.34186	TRDC	2.00184	HMGN2	2.03511	NKTR	1.25383
RPL34	1.15436	FTH1	0.916562	S100A11	0.889306	CTLA4	1.11984	CH25H	1.30665	SAT1	1.52695	RPS21	0.76852	HSP90AB1	1.05991	CD52	0.763757	ITM2C	0.667026	PLEK	1.22946	CCL5	1.16465	KLRD1	1.33198	KLRB1	1.99651	ASPM	2.03321	MT-CO1	1.22851
RPL22	1.14919	RPS6	0.89116	CCR6	0.868279	IL6ST	1.10086	IGFL2	1.24607	IKZF2	1.48486	RPS14	0.761929	HSPA8	1.01817	RPL36A	0.754402	CMC1	0.644545	CCL4	1.21545	HLA-DRB1	1.15593	TRGC2	1.26637	SPON2	1.93494	PCLAF	1.98071	MT-CO3	1.21641
RPS13	1.14665	CCR7	0.886357	CREM	0.850515	ALOX5AP	1.06402	NR3C1	1.20434	MAGEH1	1.46854	RPS3A	0.761899	JUN	0.96438	CAPG	0.688178	NKG7	0.64097	GZMB	1.17251	HLA-DQA1	1.1249	HOPX	1.26628	CLIC3	1.92979	HMGB2	1.95866	MT-ND2	1.21298
RPL3	1.14287	RPS3A	0.880467	S100A10	0.839474	SPOCK2	1.05468	FKBP5	1.15799	GADD45A	1.4418	RPLP2	0.751803	IL7R	0.962	KLRB1	0.68308	CD8B	0.6333	EFHD2	1.15823	TNFRSF9	1.12345	KRT86	1.17665	PRF1	1.8267	NUSAP1	1.83697	PCSK7	1.20088
RPL9	1.14069	EEF1B2	0.880145	FAM177A1	0.823777	CD40LG	1.04174	LIMS1	1.15417	TIGIT	1.35452	RPL32	0.744593	TUBA4A	0.946815	CD8B	0.678601	YBX3	0.624819	KLF2	1.13984	NKG7	1.12315	MATK	1.12467	CCL3	1.69767	UBE2C	1.79354	MT-CO2	1.18563
RPL21	1.12118	RPS12	0.874445	SRGN	0.737493	SRGN	1.00721	AC004585.1	1.14429	UGP2	1.30106	RPS18	0.730815	S100A10	0.93146	GLUL	0.64245	GZMM	0.622699	TYROBP	1.13603	CD8A	1.11199	AREG	1.09968	PLAC8	1.66152	DUT	1.77373	MT-ND3	1.15736
RPL5	1.11678	RPL9	0.868238	TMEM173	0.728927	PLIN2	0.996711	ITM2A	1.06765	GK	1.29581	RPS3	0.722649	LMNA	0.894681	ZFP36L2	0.627621	COTL1	0.583217	C1orf21	1.11095	HSPD1	1.06977	CD63	1.07118	KLRC1	1.59979	HIST1H1B	1.67584	MACF1	1.13293
RPS18	1.11296	RPL34	0.865981	TPT1	0.728321	LIMS1	0.984751	CRYBG1	1.05611	PMAIP1	1.29389	RPL13	0.721485	KLF2	0.891814	S100A6	0.624686	HLA-DPB1	0.581541	S1PR5	1.0387	GZMB	1.05838	KLRC1	1.06035	NKG7	1.59085	H2AFZ	1.65935	SYNE2	1.11971
RPL13	1.10964	RPS18	0.863509	GPR183	0.72483	BTG3	0.984307	ARMH1	1.02897	LINC01943	1.26549	RPL9	0.720531	ZFAND2A	0.881353	RPS21	0.621713	DUSP2	0.570917	KLF3	1.03361	PTMS	1.05135	SRGAP3	0.942345	CEBPD	1.56639	CKS1B	1.65587	MT-ND4	1.11689
LEF1	1.09764	RPL32	0.86184	FKBP11	0.722141	FKBP5	0.966228	NUDT16	1.02561	IL32	1.25549	RPS27A	0.717665	HSPB1	0.874111	IL7R	0.61827	GIMAP4	0.546768	PRSS23	1.00597	HSPH1	1.02892	CD7	0.924527	XCL2	1.4951	PCNA	1.62553	MIAT	1.11548
RPL11	1.08166	RPL3	0.858593	TXNIP	0.661602	TNFRSF18	0.958316	SMCO4	1.01971	ICOS	1.21861	RPL30	0.703976	FAM177A1	0.869985	RPS29	0.572454	RARRES3	0.534561	MYBL1	0.948861	LAG3	1.01378	TRG-AS1	0.880269	XCL1	1.4441	HMGB1	1.46734	MT-ND5	1.11064
RPL30	1.08164	TXNIP	0.853536	ANXA2	0.644468	NUDT16	0.955757	MAGEH1	1.01806	CARD16	1.19188	RPS13	0.696002	GADD45B	0.864349	LGALS3	0.550949	APOBEC3G	0.521317	CST7	0.932951	HLA-DRA	1.01309	NCR3	0.873572	CTSW	1.424	PTTG1	1.43826	ATM	1.07474
RPL39	1.06668	NFKBIA	0.826675	DDIT4	0.625861	IFI6	0.952199	AGFG1	1.00474	ICA1	1.17769	TXNIP	0.69213	UBB	0.783668	CD55	0.546635	C12orf75	0.517213	KLRG1	0.932307	LYST	0.991165	CD9	0.86727	GZMB	1.39273	FABP5	1.41481	AKNA	1.0571
RPS23	1.0315	EEF1A1	0.826175	ATP1B3	0.617869	NR3C1	0.930004	CORO1B	1.00276	CD4	1.12862	KLRB1	0.689125	FOS	0.769063	CD69	0.544196	HLA-DPA1	0.514696	LYAR	0.925435	HLA-DPA1	0.971269	FOSB	0.773253	KRT81	1.37293	SMC2	1.41015	SMCHD1	1.0537
RPL37	1.02643	RPS8	0.808371	ADAM19	0.614524	TMEM173	0.927249	RNASET2	0.993962	ARID5B	1.09195	KLF2	0.688597	DUSP1	0.768386	TRGC2	0.540843	HCST	0.510763	ZEB2	0.923478	ISG15	0.955186	LINC01871	0.76764	HOPX	1.30864	TPX2	1.38471	AC016831.5	1.05226
TPT1	1.01341	RPL13	0.806924	CRYBG1	0.610732	TNFRSF4	0.914574	SRGN	0.957529	LAIR2	1.09118	RPL38	0.683918	TNF	0.753016	FKBP11	0.537526	SAMD3	0.48742	GZMM	0.92299	HLA-DPB1	0.954898	HCST	0.767133	TXK	1.30834	CLSPN	1.38124	HNRNPH1	1.05197
RPS14	0.996366	RPL30	0.800046	ANKRD28	0.610215	TMSB10	0.912439	ADD3	0.948325	SPOCK2	1.08547	RPL7	0.678967	PPP1R15A	0.73115	CTSA	0.537133	SH2D1A	0.479857	CMC1	0.916732	GZMA	0.93628	CTSA	0.765685	MATK	1.27517	SMC4	1.37019	OGT	1.04424
RPS21	0.992461	CCR6	0.797417	NR3C1	0.592852	PTPN13	0.899062	CD40LG	0.935963	MIR4435-2HG	1.06619	RPS29	0.67863	XCL1	0.720585	RPLP2	0.535089	PPP1R14B	0.479138	TRGC2	0.910624	HSP90AB1	0.910541	PTGDR	0.728542	CMC1	1.26987	ACTB	1.35783	SMG1	1.03534
RPS5	0.989693	RPL11	0.790316	MFHAS1	0.589642	LINC01943	0.891134	SESN1	0.930268	CTSC	1.04874	RPL13A	0.674676	NR4A1	0.712733	RPL41	0.533981	TC2N	0.465641	CX3CR1	0.890186	DUSP4	0.897504	GADD45B	0.707337	IER2	1.22819	BIRC5	1.34712	RALGAPA1	1.02644
TXK	0.987547	RPS13	0.7759	PDCL3	0.588721	IFITM1	0.877485	TNFRSF4	0.920683	CORO1B	1.04034	RPL23A	0.672571	VIM	0.706716	RPL38	0.529676	RPS15A	0.462481	CLIC3	0.838955	RGS2	0.891976	SPRY2	0.702459	CD247	1.20332	RRM2	1.33967	DDX17	1.01839
RPS27A	0.970103	RPL10	0.772797	ZFP36L2	0.586797	LAPTM5	0.874943	BTLA	0.916549	S100A4	1.01744	RPL10A	0.67104	FKBP4	0.705522	NCF1	0.52796	TRGC2	0.456434	CTSW	0.829506	CCL4	0.886288	PIK3R1	0.692364	TMIGD2	1.19416	H2AFV	1.33873	MALAT1	0.987981
EEF1A1	0.965295	RPS27A	0.768206	LDLRAD4	0.585652	CORO1B	0.874379	CD200	0.911819	STAM	1.00986	RPS23	0.658253	NEU1	0.698861	JUNB	0.527331	CD8A	0.450316	BIN2	0.828971	CD8B	0.877829	GLUL	0.687685	EFHD2	1.07295	GAPDH	1.28637	MT-ND4L	0.978197
RPS28	0.95267	RORA	0.763303	GLIPR1	0.573569	ARID5B	0.866066	MAF	0.90233	LAYN	0.989957	RPL39	0.65219	DNAJA1	0.686462	ITGA1	0.525159	CD74	0.446648	SYNE1	0.827017	GZMH	0.875529	ITM2C	0.653409	KRT86	1.05765	DEK	1.27145	MT-ND6	0.966761
RPL19	0.95001	RPL21	0.762947	AC058791.1	0.558141	TYMP	0.860243	SELL	0.898953	MAF	0.978048	EEF1A1	0.65173	ATF3	0.677536	RPS3	0.518082	CORO1A	0.443753	SAMD3	0.823647	CST7	0.868921	IER2	0.647865	CCL4	1.05573	PFN1	1.24763	UTRN	0.958813
RPS4X	0.948019	RPL39	0.760284	GPR171	0.554629	MFHAS1	0.851205	HIPK2	0.895502	PELI1	0.937854	RPS20	0.65132	CACYBP	0.652686	RPS14	0.51776	TUBA4A	0.441994	ADGRG1	0.810946	SNAP47	0.863632	CAPG	0.623415	GSTP1	1.03116	TMPO	1.22826	GOLGA8B	0.958411
RPL36	0.930513	RPL22	0.750867	RPS16	0.552581	GMFG	0.829214	TNFSF8	0.893128	SLAMF1	0.930717	RPL27A	0.650366	MYADM	0.652374	CD63	0.517019	HLA-DRB5	0.440624	FCRL6	0.80929	HSPA1A	0.857981	FCRL6	0.615828	GRASP	1.02421	RANBP1	1.22053	ZEB2	0.957323
RPL35A	0.921798	RPS4X	0.739868	PDCD4	0.543611	ERN1	0.81917	POR	0.884722	PBXIP1	0.927819	LYAR	0.645427	BTG2	0.648759	RPS27	0.511616	PSME1	0.435511	DSTN	0.807219	CCL3L1	0.850867	IL2RB	0.61303	MAPK1	1.01675	NUDT1	1.2139	AC016831.7	0.950665
RPL10A	0.915417	RPL5	0.738336	LGALS3	0.540305	ZNRF1	0.809571	TIAM1	0.880908	USP15	0.916715	RPL5	0.639483	DNAJA4	0.635541	RPL23A	0.509291	LITAF	0.435371	FLNA	0.806406	HLA-DQB1	0.845922	CEBPB	0.612125	PTPN12	1.01673	HIST1H1C	1.20462	FOSB	0.945966
RPLP2	0.909381	JUNB	0.737287	S100A4	0.538559	NAP1L4	0.804435	PHACTR2	0.871268	GBP2	0.913264	RPL37A	0.638591	IER5L	0.61215	DSTN	0.506328	HLA-DRA	0.42981	LITAF	0.785243	CLEC2B	0.835733	LINC02446	0.605874	CD7	0.970857	COTL1	1.18493	KANSL1	0.943921
RPL18A	0.90701	RPS16	0.731324	MGAT4A	0.533808	LY6E	0.800065	LINC01480	0.862496	TNFRSF1B	0.908119	RPS8	0.632899	EGR1	0.610763	RPS27A	0.500723	STK17A	0.421387	TBX21	0.780257	HSP90AA1	0.829644	RPS21	0.60071	GADD45B	0.955285	CDKN3	1.17394	BICDL1	0.940863
RPL10	0.905308	RPS20	0.730258	IFNGR1	0.52313	PDCD1	0.799399	THADA	0.849458	TYMP	0.904606	RPS27	0.63155	EZR	0.608782	ID2	0.493909	GIMAP7	0.421248	ABHD17A	0.779042	CD74	0.795105	CD69	0.599191	MAFF	0.953864	MAD2L1	1.17014	SYNE1	0.935376
PLAC8	0.90188	RPS23	0.729803	LMO4	0.521251	FTH1	0.797065	DAPP1	0.844407	MT1E	0.897897	JUNB	0.630205	MRPL18	0.604789	RPL37A	0.491878	CD52	0.419271	GPR65	0.768122	METRNL	0.793581	ID2	0.596915	NFKBIA	0.920786	CRIP1	1.16523	ASH1L	0.935339
KLF2	0.90154	RPLP0	0.720664	RPLP1	0.520406	S100A4	0.779206	DRAIC	0.843786	PHTF2	0.897246	RPS2	0.62227	CD69	0.601631	RPL21	0.481913	MBP	0.416699	ITGB2	0.742135	HSPE1	0.786651	APBA2	0.596329	PLEK	0.909773	CENPE	1.16017	AKAP9	0.933672
RPS16	0.895751	RPS21	0.716251	RPS20	0.518886	SNX9	0.764629	CNIH1	0.840408	THADA	0.893146	RPL35A	0.620002	ATP1B3	0.572637	CD8A	0.477445	CD99	0.415125	CD300A	0.725331	FAM3C	0.776766	LAT2	0.57242	IL2RB	0.892509	ZWINT	1.15858	EML4	0.923696
RPL38	0.893987	RPL36A	0.711813	SPOCK2	0.51742	IL32	0.763149	LHFPL6	0.838186	PHACTR2	0.891515	RPL10	0.617412	GPR183	0.555969	S100A10	0.473354	TRAT1	0.408701	CEP78	0.722747	CD27	0.762698	RPS10	0.567393	ZBTB16	0.883488	CDK1	1.15691	ARID1B	0.922169
RPL37A	0.887017	RPS14	0.70978	PERP	0.51733	EPSTI1	0.751593	CD4	0.819399	AC133644.2	0.88997	TOB1	0.617143	NFKBIA	0.552493	SH3BGRL3	0.472492	HLA-DRB1	0.408013	CD247	0.720012	HSPB1	0.745476	TXK	0.555925	CD63	0.872122	ANP32B	1.15291	TSPYL2	0.916565
RPL29	0.881729	RPLP2	0.694185	GLUL	0.517292	GPRIN3	0.749817	NCOA7	0.819388	ZC3H12D	0.87781	RPS28	0.613856	CD55	0.548949	S100A4	0.46944	SH3BGRL3	0.404668	TTC38	0.711934	FABP5	0.744547	MAPK1	0.548539	LAT2	0.867853	CKS2	1.13956	POLR2J3.1	0.913193
RPL18	0.866987	RPL37	0.687348	SAP30	0.515602	RBPJ	0.746034	TNFAIP8	0.811917	DNPH1	0.86871	RPL22	0.609906	IER5	0.545477	RPS12	0.468639	HLA-DQB1	0.404445	MYO1F	0.710763	MX1	0.735849	DSTN	0.540173	KLF2	0.867794	ATAD2	1.13679	DYNC1H1	0.911704
ATM	0.859864	RPL38	0.68558	ALOX5AP	0.512934	IFITM2	0.738272	SFXN1	0.799983	DUSP16	0.867748	RPL11	0.606235	REL	0.544144	TXNIP	0.46752	TMSB4X	0.404021	SH3BP5	0.708169	IFI6	0.730814	PABPC1	0.537202	FOS	0.863369	GTSE1	1.13475	GOLGA8A	0.909898
TCF7	0.858658	RPL36	0.685138	RPS10	0.510036	TP53INP1	0.737297	H2AFZ	0.794373	MAST4	0.859522	FOS	0.604018	TUBB4B	0.542302	RPL34	0.463564	GYPC	0.392713	ARL4C	0.69027	DTHD1	0.726272	FOS	0.533021	MCTP2	0.860243	HIST1H1D	1.11963	DDX3X	0.909881
RPL7	0.855872	RPL10A	0.679636	CAPG	0.507587	CREG1	0.727176	FBLN7	0.792957	SAMHD1	0.852675	RPS5	0.598051	IER2	0.527284	RPL13A	0.449772	CLDND1	0.391238	MAPK1	0.689581	TNFSF9	0.719078	RPL41	0.52969	PTGDR	0.851218	NUCKS1	1.11394	OGA	0.881325
RPL23	0.854674	RPL14	0.675597	ERN1	0.507436	BST2	0.708991	TOX2	0.789034	GLRX	0.848553	RPL41	0.598034	UBC	0.521266	LINC00623	0.446106	GIMAP1	0.389342	CCND3	0.688907	PDCD1	0.715863	ABCB1	0.527431	IFITM2	0.824878	HELLS	1.11393	LPIN1	0.874098
RPS2	0.847588	RPS2	0.675215	SARAF	0.506812	TSHZ2	0.708561	TNFRSF18	0.78878	CD28	0.845177	TPT1	0.596569	LYAR	0.518369	RPL30	0.444677	LCP1	0.387813	ADRB2	0.674056	ATP1B3	0.713248	ITGA1	0.524455	SAMD3	0.815978	RPA3	1.10799	AHNAK	0.872949
RPL14	0.846943	RPS10	0.668702	GSPT1	0.506611	CEBPB	0.701125	YWHAQ	0.771962	NAMPT	0.842342	RPS4X	0.593364	ERN1	0.515758	TOMM7	0.443079	GYG1	0.387512	PTGDR	0.672889	MIR155HG	0.707612	ZFP36L2	0.522626	GPR65	0.811969	TK1	1.10745	CELF2	0.867102
RIPOR2	0.846749	RPL18A	0.662345	OSBPL8	0.496423	ADAM19	0.696309	BATF	0.771378	HTATIP2	0.835157	RPL37	0.592993	KLF6	0.513753	RPS20	0.43946	EOMES	0.387198	KLRF1	0.65613	DGKH	0.705269	SOCS1	0.520912	CD69	0.788992	COX8A	1.10267	FUS	0.862451
NOP53	0.843981	SOCS3	0.659304	RBMS1	0.492197	SEM1	0.694818	CCR7	0.768934	HERC5	0.834585	RPL26	0.588741	DNAJB4	0.51198	APBA2	0.438966	SYNE1	0.37804	MATK	0.65455	APOBEC3G	0.686596	AOAH	0.51435	C1orf21	0.787321	ANP32E	1.09912	RNF213	0.859595
RPL27A	0.839323	RPL19	0.657796	CXCR6	0.489614	PHTF2	0.69126	TMEM243	0.764461	GBP5	0.814279	RPS16	0.584428	PERP	0.511385	RPL26	0.431049	ARHGDIB	0.377996	C12orf75	0.651042	DNAJA1	0.682181	GSTP1	0.507529	ID2	0.778723	DLGAP5	1.08186	PLK3	0.857321
RPS25	0.835855	RPS3	0.651674	RPLP0	0.487193	LAG3	0.690438	ELMO1	0.748859	TRAC	0.793688	RPL31	0.584106	FOSB	0.508825	CKLF	0.430489	ISG20	0.374487	PRMT2	0.648909	FKBP4	0.668035	SPRY1	0.506576	DUSP1	0.771375	MCM7	1.08033	SRRM2	0.857226
RPS27	0.833691	VIM	0.651501	AQP3	0.485676	ISG15	0.686327	CD28	0.741791	F5	0.773824	RPS25	0.582464	GLUL	0.505996	RPL31	0.428513	RPL28	0.369704	CYBA	0.648578	AKAP5	0.662125	RPL37A	0.505078	DDIT4	0.762699	HMMR	1.07766	SFPQ	0.854572
RPS3	0.832934	RPL35A	0.649198	BTG1	0.48364	GDE1	0.662722	TRABD2A	0.738057	BTG3	0.759249	RPL14	0.580717	FTH1	0.503066	RPL27A	0.428269	PFN1	0.36594	AES	0.645636	IFITM1	0.661352	SCML4	0.504309	BIN2	0.755413	RAN	1.0763	CHD2	0.849577
LDHB	0.831761	RPL8	0.647215	RPS2	0.480439	ARPC1B	0.66155	MT2A	0.734938	CD27	0.741076	RPL19	0.569332	UBE2S	0.496901	MATK	0.423714	PPP2R5C	0.363364	MBP	0.644112	ITM2A	0.656366	IFITM2	0.491433	ADGRG1	0.744713	UBE2S	1.0733	CEMIP2	0.849102
RPSA	0.822371	RPS25	0.641232	LDHA	0.480074	LMO4	0.659301	MTHFD2	0.731993	PRDM1	0.740259	RPSA	0.568448	DNAJB6	0.495907	RPL35	0.422931	GUK1	0.362921	PTPN4	0.628795	RBPJ	0.655957	RPS3	0.489228	MAP3K8	0.730486	ACTG1	1.0582	RBM5	0.847659
RPL12	0.822067	RPLP1	0.639757	AC016831.5	0.478894	C4orf48	0.655696	GK	0.727843	BIRC3	0.737891	RPL27	0.567861	ID2	0.495572	TPT1	0.421663	PTP4A2	0.361669	ITGAL	0.624722	TTN	0.654851	IER5L	0.487225	DUSP2	0.720214	CALM3	1.05499	CCNL1	0.844892
RPS29	0.821341	RPL18	0.635283	RPS27A	0.475004	NFKBIA	0.650942	IGFBP4	0.7103	SELL	0.726453	CD55	0.564076	JUND	0.489756	RPL10A	0.420738	AOAH	0.356912	DIP2A	0.616638	BST2	0.645482	DGKD	0.476107	NCR3	0.714811	CENPW	1.05361	ANKRD11	0.844796
RPL27	0.818705	RPS29	0.634499	FXYD5	0.472948	YWHAB	0.648625	CCDC6	0.706679	TMEM173	0.720357	RPL18A	0.561672	LRRFIP1	0.483222	ITM2C	0.418465	PYHIN1	0.3531	CDC42SE1	0.61453	IFI44L	0.640618	MBP	0.475476	GZMM	0.707608	HLA-DRA	1.05186	MTRNR2L8	0.842493
LTB	0.813733	RPS28	0.633861	CD52	0.465627	RNF19A	0.646215	PEBP1	0.704304	BACH1	0.70573	TCF7	0.552288	FTL	0.479046	PDCD4	0.418168	REEP5	0.349163	TGFBR3	0.603604	TSHZ2	0.634013	CD52	0.473412	AOAH	0.707454	AURKB	1.04965	GOLGB1	0.837739
PASK	0.793743	RPS5	0.63164	YWHAB	0.46536	CCDC167	0.642057	METTL8	0.703314	PIM2	0.692477	RPLP0	0.543293	TOB1	0.471494	XCL2	0.417725	CD81	0.348485	TNF	0.601823	RNF19A	0.627599	TOMM7	0.46614	CST7	0.706534	KNL1	1.0461	ANKRD36C	0.832128
RPL4	0.784348	CD69	0.616113	S100A6	0.46325	ICOS	0.64067	RPS8	0.697333	ZNF292	0.692261	TOMM7	0.531271	RGS2	0.462389	TMSB4X	0.415604	CYBA	0.346982	PIP4K2A	0.600466	CD38	0.627524	GNPTAB	0.46517	ITGB2	0.699497	CFL1	1.04486	MDM4	0.821703
RPS10	0.784007	RPL7	0.615429	PBX4	0.453937	PRELID1	0.64047	CTLA4	0.687377	ZC3H7A	0.687139	RPL35	0.529794	RORA	0.458508	FTH1	0.412451	PIP4K2A	0.346163	SUN2	0.599453	CHORDC1	0.612779	JUNB	0.45452	FOSL2	0.696516	SNRPG	1.03009	BRD1	0.819988
NOSIP	0.777368	SELL	0.615188	TGFB1	0.448834	CAPZB	0.638531	TMEM123	0.667022	IFI6	0.684488	NOP53	0.516208	RHOB	0.455071	CXCR4	0.410839	F2R	0.341559	C1orf56	0.59272	RAB27A	0.609786	MXRA7	0.451859	APMAP	0.696164	DNMT1	1.02412	IKZF1	0.819001
RPS11	0.777362	RPL27A	0.613708	NFKBIA	0.448488	RNASET2	0.635008	C9orf16	0.665729	CNIH1	0.67537	AC007952.4	0.514347	CEBPB	0.45044	VIM	0.410773	CD3D	0.339673	TPST2	0.587598	AHSA1	0.605355	LDLRAD4	0.447177	TLE4	0.683052	C12orf75	1.02344	TCF25	0.816883
RPS20	0.772048	NOP53	0.61065	RPS6	0.44839	TXNIP	0.634412	ARID5B	0.660477	SPATS2L	0.669894	RPL36	0.513172	PTGES3	0.446963	CLIC3	0.407964	RPL27A	0.339586	RIPOR2	0.586941	CARS	0.604009	DDIT4	0.445001	XBP1	0.663788	TPI1	1.02013	SNRNP200	0.815177
RPL13A	0.769569	AQP3	0.609932	TXN	0.446178	MTHFD2	0.633235	ASAP1	0.658037	SNX9	0.669426	RPS4Y1	0.511059	TSPYL2	0.445758	MYBL1	0.402827	CLIC1	0.339008	EMP3	0.584336	CLEC2D	0.60201	RPS27A	0.444961	LITAF	0.645989	PPIA	1.01775	ATF7IP	0.814605
RPL26	0.76778	PABPC1	0.606542	UBA52	0.445722	ATP5F1E	0.629286	ZC3H8	0.642318	CD79B	0.66805	RPL18	0.506693	SELENOK	0.444291	RPL9	0.401635	MAP2K2	0.331434	RPL3	0.576069	RARRES3	0.597421	RPS24	0.443365	GNPTAB	0.634339	CENPM	1.01572	SPG7	0.813488
NACA	0.766897	TNFRSF25	0.606297	NDFIP1	0.445652	NPDC1	0.62017	FYB1	0.637664	IL18R1	0.666209	CCR7	0.498925	CREM	0.442069	MYL12A	0.401229	TGFB1	0.329574	SSBP4	0.565603	RGS1	0.595547	AUTS2	0.440976	SLC16A3	0.628663	SNRPD1	1.01403	N4BP2L2	0.812892
GIMAP7	0.761018	JUN	0.602484	EEF1B2	0.445531	CH25H	0.617268	RETREG1	0.633687	CD2	0.666032	RPL17	0.49766	FAM107B	0.440817	KLRD1	0.400325	CRIP1	0.328821	PYHIN1	0.538571	TOX	0.59139	RPS27	0.440952	CDC42SE1	0.617665	ENO1	1.01302	PDE7A	0.810816
MAL	0.757388	KLF3	0.600492	RPL9	0.445473	CCDC50	0.616347	ZNF831	0.631598	EPSTI1	0.665425	FOSB	0.487306	TGFB1	0.433764	RPL7	0.39703	MCUB	0.328594	TGFB1	0.534522	HLA-DRB5	0.591334	GLIPR2	0.433523	ZFP36	0.614622	PSME2	1.01147	PNISR	0.806946
RPL8	0.755429	RPL13A	0.598753	LINC00513	0.439425	ITM2A	0.615142	PPP1CC	0.630809	NABP1	0.661251	RPS17	0.4871	RPL31	0.430773	RPL32	0.393892	ACTG1	0.327227	TXNIP	0.529424	SLC7A5	0.582955	SERPINB6	0.430512	TBX21	0.614521	UBE2T	1.00784	PARP8	0.80518
RPL36A	0.754301	RPL23	0.597811	RPS18	0.437029	CTSB	0.611419	TCF7	0.623568	DYNC1I2	0.659197	RPL29	0.481988	TCP1	0.429683	PFKFB3	0.393639	LIMD2	0.323369	HOPX	0.528969	LINC01871	0.58284	CPNE7	0.429008	MBP	0.607039	CCNA2	1.00472	ANKRD44	0.803116
RPS9	0.753856	RPSA	0.597218	EEF1A1	0.434458	SAP30	0.599703	FAM107B	0.621402	NCF4	0.657607	PLAC8	0.479412	DOK2	0.425608	HCST	0.391008	ZEB2	0.323338	IER2	0.522738	UBC	0.571074	RPL30	0.422129	C1orf56	0.598345	SNRPB	0.993192	LUC7L3	0.787162
EIF3E	0.749005	RPL26	0.5928	LRRFIP1	0.433408	GAPDH	0.598209	LAIR2	0.620748	JMY	0.653202	RPL4	0.471046	PGK1	0.422774	LGALS1	0.38849	ARPC3	0.31696	RASSF1	0.51683	CMC1	0.5707	FAM173A	0.421445	PTPN4	0.59605	JPT1	0.99142	ARAP2	0.786728
RPL6	0.738741	RPL12	0.591356	RPS12	0.433208	SMAP2	0.597594	RNF19A	0.619893	RPS27L	0.647901	RPS9	0.468428	GLIPR1	0.41951	RPS18	0.387728	JMJD6	0.315502	RASA3	0.516533	DUSP2	0.568763	MT-ND3	0.419717	AUTS2	0.595733	MCM5	0.987205	GLS	0.785666
RPL17	0.711732	RPS9	0.589585	RPL10	0.433092	SLC9A9	0.594598	NAP1L4	0.618755	CREB3L2	0.638589	RPL23	0.466018	ANKRD28	0.418131	EEF1B2	0.386634	MYL12B	0.315445	MYL12A	0.514577	SAMD9L	0.568198	BTG2	0.417428	SH3BP5	0.586037	CORO1A	0.986062	PDE3B	0.783779
RPL23A	0.708605	PLAC8	0.587246	FKBP5	0.429588	OGFRL1	0.59136	MCUB	0.615543	FCMR	0.63848	ANXA1	0.463848	AHSA1	0.414244	RPS25	0.38603	FAM102A	0.314373	TES	0.505423	OASL	0.563756	DUSP1	0.40488	MYO1F	0.581306	SLC25A5	0.985143	ZMYM2	0.780354
RPLP0	0.704556	RPL4	0.585832	RPL21	0.429416	SAMSN1	0.589892	AC093010.2	0.613727	ACOT9	0.635967	RPL6	0.462978	CHORDC1	0.409622	RPL35A	0.384252	TMA7	0.312036	KLRB1	0.503309	KLRC4	0.558938	ZFP36	0.40178	REL	0.576039	CCNB2	0.978337	MT-ATP8	0.780226
SORL1	0.704114	TCF7	0.583961	RPS4X	0.425471	MYL6	0.589207	DNAJB14	0.609437	FRMD4B	0.635706	GPR183	0.459349	BTG1	0.408927	SOCS1	0.383279	PITPNC1	0.311161	STK38	0.50291	DRAP1	0.552511	CTSD	0.400888	PRMT2	0.574857	PSMB9	0.973675	SRSF11	0.77483
SATB1	0.702199	FXYD5	0.582911	KDSR	0.424283	METTL8	0.582712	MT1X	0.607211	CCNG2	0.635481	APBA2	0.458244	RPS20	0.408804	ZFP36	0.38317	ATP5MG	0.309659	PPP2R5C	0.50041	ISG20	0.550454	RPS14	0.398363	ZEB2	0.560202	IDH2	0.972007	ITK	0.771487
GPR183	0.700036	RPL27	0.581741	FAM107B	0.423849	SRI	0.578321	AHI1	0.607086	ATP13A3	0.631307	RPL7A	0.457451	TLE4	0.401549	RPS17	0.380424	PSMA7	0.309364	GADD45B	0.496955	PMAIP1	0.546033	MT-ND5	0.391295	ABHD17A	0.555086	ATAD5	0.970888	ARGLU1	0.768391
RPS15A	0.684682	RPS27	0.578696	CD4	0.422537	TNFSF8	0.576471	TBC1D4	0.606176	TRAF3	0.62629	UBA52	0.450549	JUNB	0.399123	JAML	0.379143	RPL23A	0.309099	CD47	0.489664	CCDC141	0.543955	RPS29	0.390474	DIP2A	0.554343	KIF11	0.959655	RICTOR	0.763594
UBA52	0.684456	RPL6	0.576061	FAM129A	0.422325	GIMAP7	0.576418	SEC11A	0.605231	RGS1	0.623549	RPS15A	0.447694	KDM6B	0.394444	ALOX5AP	0.376108	ATP5F1E	0.305387	TLE4	0.482782	ENTPD1	0.534091	STK17A	0.378988	HCST	0.548056	SIVA1	0.926371	ANKRD12	0.762121
SCML1	0.680838	GPR171	0.567761	RPL11	0.421755	CKLF	0.573521	CHN1	0.601276	MALT1	0.618272	RPL8	0.445074	TUBA1C	0.394413	RPL37	0.374151	RPS7	0.305179	PTPRE	0.482621	XAF1	0.531349	RPL21	0.377843	TGFB1	0.539585	CENPK	0.922704	PSMA3-AS1	0.751491
TXNIP	0.679015	RPL29	0.557321	RPS3A	0.420733	CHMP2A	0.56941	BIRC3	0.599632	RAB11FIP1	0.617379	RPLP1	0.443316	IFRD1	0.390361	RPL39	0.369659	GABARAPL2	0.303184	RASGRP2	0.481643	TSPYL2	0.528605	NR4A1	0.374311	TNFRSF18	0.538897	LGALS1	0.919287	PPP2R5C	0.751402
RPL35	0.676109	ANK3	0.555307	RPL7	0.416784	SMARCA2	0.569318	CCDC50	0.59743	PAK2	0.609132	RPL12	0.436195	AC016831.7	0.390354	RPL27	0.368273	CNN2	0.302692	MYO1G	0.477452	BICDL1	0.525579	AC007952.4	0.37431	NR4A2	0.537418	PHF19	0.918907	SLC38A2	0.750832
RASGRP2	0.674093	FKBP11	0.550266	ELK3	0.416049	TOX2	0.567781	ISCU	0.595629	UCP2	0.606787	MT-ND2	0.436184	H3F3B	0.389674	CD48	0.368254	CCL4L2	0.302554	HCST	0.472068	HSPA4	0.522223	MAFF	0.368942	CTSD	0.533747	NUF2	0.915924	ATRX	0.750181
RPLP1	0.670242	RPL37A	0.548898	RPL34	0.410879	BATF	0.566842	SMARCA2	0.594488	ISG15	0.599124	MT-ND3	0.431295	UPP1	0.388145	CCL5	0.366407	CFL1	0.302017	UPP1	0.468065	HLA-DMA	0.520173	SEPT11	0.368561	GLIPR2	0.530101	MCM3	0.915755	FYN	0.745856
TRABD2A	0.667663	RPS19	0.536325	CALM1	0.40477	RORA	0.566178	PASK	0.589785	PKM	0.597407	CD69	0.431276	DEDD2	0.385868	LDLRAD4	0.365069	GMFG	0.301392	RPS27	0.467028	AHI1	0.518619	OXNAD1	0.36681	BTG2	0.528493	H2AFX	0.915414	CBLB	0.739929
RPL7A	0.666959	S100A10	0.532216	RPL13	0.404609	CLNS1A	0.565069	RPL22	0.573881	SOCS3	0.590391	RPS19	0.424018	PDE4B	0.38552	RPL14	0.36462	SUB1	0.29869	PAXX	0.466662	NFIL3	0.516186	SNHG9	0.365436	TXNIP	0.528074	ARL6IP1	0.911821	HSPH1	0.73059
SERINC5	0.66423	RPL35	0.530389	RPLP2	0.404327	TRAT1	0.564257	LY96	0.573779	VMP1	0.588956	SNHG8	0.422695	XCL2	0.383822	RPS28	0.363775	SEPT7	0.298689	XBP1	0.466569	HSPA1B	0.514814	REL	0.363174	IRF1	0.522018	HIST1H1E	0.910947	CLK1	0.727121
TOMM7	0.663072	RPL41	0.52913	RPL30	0.403073	ETV6	0.561786	LPAR6	0.572579	CAST	0.58639	MT-ND1	0.420899	TUBA1A	0.383102	RPL13	0.363299	CD3G	0.297995	APMAP	0.46598	NAB1	0.513365	RPL26	0.362951	AC020916.1	0.519882	SKA2	0.906314	SYTL3	0.722983
PIK3IP1	0.656332	LMNA	0.521661	CTSB	0.402827	LPIN2	0.560382	TP53BP2	0.572267	RORA	0.585231	RPS7	0.411978	PNRC1	0.373064	DHRS7	0.362543	WIPF1	0.29733	LINC00861	0.46475	PSMB9	0.512257	TXNIP	0.361937	PTPRE	0.516566	CEP55	0.905233	HNRNPU	0.720352
RPS4Y1	0.652716	TMEM123	0.518581	RPL38	0.402594	KLRB1	0.560233	LRRC8D	0.571625	PHLDA1	0.574473	MT-ND4	0.408194	CITED2	0.370227	DDIT4	0.360384	NAA50	0.295389	S100A4	0.457696	GGA2	0.503845	RPL38	0.357537	SERTAD1	0.51456	SNRPF	0.901272	RSRP1	0.717344
RACK1	0.649975	CD55	0.518008	SH3BGRL3	0.401705	MIF	0.560098	CD59	0.567204	CASK	0.566533	IER2	0.405586	SOD1	0.3687	RPS23	0.356633	HIGD2A	0.291715	RPS3	0.447631	LY6E	0.503792	CCL5	0.35698	NPC2	0.508456	DNAJC9	0.901198	PCM1	0.715396
NDFIP1	0.645444	ERN1	0.515765	RPL10A	0.396294	IFI44	0.556547	TIGIT	0.565295	ADAT2	0.562396	EIF3E	0.402122	FKBP11	0.366755	FOSB	0.354223	SELPLG	0.286503	ANXA1	0.442403	SAMSN1	0.50367	AGTRAP	0.355641	ARHGAP9	0.507303	DDX39A	0.900847	AAK1	0.69603
RPL24	0.641257	RPL23A	0.515148	PPP1CB	0.395447	COTL1	0.555563	TOX	0.55979	IL2RG	0.562073	TXK	0.398432	YPEL5	0.361605	RPL3	0.35393	ATP5MC2	0.286431	RPS21	0.427403	NUDC	0.503638	NCF1	0.354971	RHOB	0.506955	DTYMK	0.900525	TRA2B	0.67219
TMEM123	0.640977	TOMM7	0.514915	TNFRSF25	0.394675	GIMAP4	0.555542	FBXO32	0.559347	USP12	0.558683	ZFP36L2	0.394084	SERP1	0.360334	MGAT4A	0.353557	MATK	0.28617	KLF13	0.427062	PLSCR1	0.501127	KLRC4	0.35482	CYBA	0.504511	ATP5MC3	0.898245	PRRC2C	0.669397
RPL41	0.626417	SNHG8	0.50901	RPL13A	0.391552	LBH	0.553681	SEPT6	0.55561	OAS1	0.557889	RPS15	0.388341	MGAT4A	0.358959	CXCR6	0.351865	NFATC2	0.285946	ITGB1	0.424336	PTPN22	0.5011	SLC39A10	0.354218	PIK3R1	0.496926	CARHSP1	0.897327	RBM39	0.658108
AC007952.4	0.616722	RPL31	0.508042	MYL12B	0.390576	CRIP1	0.552059	RBPJ	0.554533	CNST	0.555988	GIMAP1	0.387613	CCNH	0.356783	MINOS1	0.35122	GPSM3	0.285926	RAP1B	0.41471	ADGRE5	0.500814	GPR65	0.353207	SOCS1	0.49224	HIST2H2AC	0.895133	MBNL1	0.654535
RPS15	0.611637	SOD2	0.504598	CXCR4	0.389599	MIR4435-2HG	0.548908	GPRIN3	0.552793	NEAT1	0.555649	NCF1	0.382848	RPLP2	0.356691	SVIP	0.349468	FLNA	0.284961	LINC00623	0.414551	IQGAP1	0.486524	SAMD3	0.351952	BHLHE40	0.490331	PKM	0.894858	SF1	0.649516
SMDT1	0.606252	RNASET2	0.500111	RCAN3	0.388903	TARSL2	0.545358	FABP5	0.549905	ENTPD1	0.550614	FAU	0.381245	HSPA5	0.355406	GPR65	0.347551	MXD4	0.282857	SYTL1	0.41374	SAMD9	0.486257	RPLP2	0.351149	EGR1	0.489454	TMEM106C	0.893034	AKAP13	0.630866
THEM4	0.604879	LEF1	0.494998	SMAP2	0.388852	MIS18BP1	0.54256	VSIR	0.543989	SEC11C	0.550433	PFDN5	0.380227	PLK3	0.353827	RPL10	0.347481	TBC1D10C	0.282595	TFDP2	0.407113	SRSF7	0.482665	MT-ND2	0.347908	FOSB	0.488857	ARPC5	0.89085	CD44	0.617463
RPS19	0.600063	SERINC5	0.494299	EML4	0.387731	C16orf87	0.537453	PRDX2	0.540859	SOD1	0.548986	SVIP	0.378772	ARL4A	0.353495	ITM2B	0.345775	S100A6	0.281295	S100A6	0.405505	ZNF331	0.481122	TPT1	0.346525	CD55	0.487914	LSM5	0.889564	RBM25	0.610145
RPS7	0.588852	EIF3E	0.491551	CCDC107	0.386774	RAP2B	0.5358	MAML2	0.533419	TPP1	0.547524	MT-CYB	0.36781	AC016831.1	0.353379	UBA52	0.345421	CLEC2B	0.280315	MT-ND4L	0.403295	TNFSF10	0.480148	PRMT9	0.345495	CCND3	0.48707	MZT2B	0.888721	RNF19A	0.583115
SNHG8	0.580098	MGAT4A	0.491153	EMB	0.38576	CD247	0.53298	ITPR1	0.532719	OAZ1	0.546525	PABPC1	0.361494	RGCC	0.35096	RPL17	0.339998	IDH2	0.279399	AC245297.3	0.400058	CACYBP	0.478205	CHCHD10	0.345097	TPST2	0.485675	LSM4	0.884517	NR4A2	0.575921
RPL31	0.572422	RPL17	0.491016	YWHAQ	0.382486	SERF2	0.52751	HIF1A	0.532038	SKAP1	0.545948	RPL24	0.35809	ZFP36	0.350286	RPS24	0.33446	LINC00623	0.275612	SRPK2	0.399092	STAT1	0.474977	CD99	0.344961	EIF3G	0.485544	BRCA2	0.882564	PTPRC	0.570062
LDLRAP1	0.570801	RPL7A	0.490911	CEBPB	0.380249	TMEM167A	0.52723	ITPKB	0.528404	ZFAND5	0.544358	RPL15	0.357039	LDLRAD4	0.346313	AREG	0.332907	RPL13A	0.274056	SH3BGRL3	0.394409	EIF2AK2	0.472851	GABARAPL1	0.342956	METRNL	0.483354	CENPU	0.877977	XAF1	0.556355
PFDN5	0.554709	DDIT4	0.48873	RNASET2	0.379635	RUNX2	0.525667	EEF1A1	0.525928	ANKRD10	0.540811	RPS11	0.355825	CCT4	0.345407	RPS16	0.332279	CTSW	0.27386	CD99	0.393747	CCND2	0.469739	FOSL2	0.342188	CHST12	0.480883	CCNB1	0.866618	SRSF7	0.535476
KLF3	0.553877	UBA52	0.487332	RPS14	0.379421	CD2	0.524749	CD84	0.517675	ACP5	0.540556	EGR1	0.353758	STIP1	0.345111	ARF6	0.331838	CALM1	0.273608	FTL	0.389243	DNAJB1	0.467043	ST3GAL1	0.34164	AC004687.1	0.478816	KIF22	0.864651	HNRNPA2B1	0.518763
MAML2	0.553704	ZFP36L2	0.484527	NDUFS5	0.378702	TIMP1	0.523014	TNIK	0.515826	UBE2B	0.539993	NOSIP	0.352121	ANXA2	0.34324	CTSW	0.33114	RPS25	0.272965	CALM1	0.388592	PRF1	0.466936	CHD9	0.340683	CEBPB	0.478055	ANXA5	0.86155	STK4	0.518064
CD40LG	0.551192	ZFP36	0.48392	IQGAP2	0.377587	PRDX2	0.522991	UCP2	0.512921	TLK1	0.539614	CD48	0.350895	TXNIP	0.342844	POLR2L	0.330968	MRPL54	0.271706	RPL26	0.386168	IKZF3	0.465472	IKZF2	0.339681	DSTN	0.475788	PTMA	0.860723	POLR2A	0.499266
RPL15	0.534277	BTG2	0.483312	SC5D	0.376882	RGS1	0.522527	RPS4X	0.512445	NSD3	0.539239	ZFAS1	0.345289	SKI	0.335164	RPS6	0.327947	RPL36AL	0.27092	RPS14	0.380331	DOK2	0.462551	TUBA4A	0.338494	TES	0.470656	CD74	0.857601	CNOT2	0.493385
SOCS3	0.53224	SORL1	0.482883	RPL3	0.376192	ITGB1	0.52233	SREBF2	0.503269	STAT3	0.539105	SATB1	0.343594	CALM1	0.331228	TMA7	0.326875	RPS15	0.270341	CRBN	0.375092	WNK1	0.461782	PRKACB	0.335256	SRGN	0.46587	KIF20B	0.85526	FMNL1	0.490081
EIF4B	0.528143	RPS11	0.47938	TNFAIP8	0.376132	TPM4	0.521471	SLC9A9	0.48356	TNFRSF9	0.536844	DUSP1	0.339229	S100A11	0.327896	EMB	0.326555	ANXA1	0.270247	RPL14	0.36639	ATXN1	0.460244	SNHG8	0.333404	UPP1	0.462074	SMC3	0.8541	ACIN1	0.488001
SESN3	0.524722	BIRC3	0.475808	RPSA	0.376024	ADGRG1	0.519195	NDUFB1	0.483401	PLIN2	0.535817	GADD45B	0.333632	SERTAD1	0.327763	CD3E	0.323674	LCK	0.268889	S100A10	0.363516	RHOB	0.459963	PARP8	0.333174	HMGN3	0.450036	LMNB1	0.852466	CHD3	0.485882
CD48	0.523549	RPL24	0.46927	RPS29	0.374164	FYB1	0.51642	FKBP1A	0.478634	CACYBP	0.533274	SORL1	0.333541	TAGLN2	0.32749	RPS4X	0.320468	ANXA5	0.268489	RPS27A	0.360155	CHST12	0.457654	RPS23	0.332743	CHD9	0.446713	EZH2	0.849501	TRIM38	0.477101
FAU	0.521359	S100A11	0.46542	RUNX2	0.368491	B2M	0.514655	FOXN2	0.475939	DDHD1	0.531845	SMDT1	0.330358	BCAS2	0.321977	RPS3A	0.319152	NDUFB10	0.268322	HLA-E	0.357561	PARK7	0.454574	RPS7	0.328463	GZMH	0.445599	HIST1H3B	0.844407	CD6	0.475242
PRKCA	0.514523	NACA	0.465257	OSTF1	0.366156	SH3BGRL3	0.511305	NFKBIA	0.472861	RAP1A	0.528524	NACA	0.329481	CXCR4	0.318181	NDUFS5	0.316633	CEMIP2	0.268031	PFN1	0.325292	FAS	0.45398	ARHGAP9	0.326543	PIP4K2A	0.443222	HLA-DRB1	0.836135	TRAF5	0.467442
TESPA1	0.50144	RBMS1	0.459841	VSIR	0.365919	SEC11A	0.509341	SYPL1	0.468623	NDUFV2	0.528163	MT-CO3	0.32791	DDIT4	0.31794	TC2N	0.314775	LDHA	0.267594	C16orf54	0.323577	UBB	0.453916	MDFIC	0.322019	NR4A1	0.438847	MT2A	0.835027	CD46	0.46743
FCMR	0.495844	RPS7	0.454957	RPL32	0.365027	PAG1	0.507192	REV1	0.467786	SEC14L1	0.527703	FKBP11	0.327485	MCL1	0.315282	RPL7A	0.313457	UBXN1	0.267291	RPL21	0.322314	SH2D1A	0.453533	RPL35A	0.32147	AC245297.3	0.437443	CENPX	0.833528	USP8	0.464341
LINC00861	0.483722	AP3M2	0.447954	RPL5	0.364716	RSBN1	0.506093	LEF1	0.465075	RERE	0.523024	AC245014.3	0.311861	PBX4	0.314578	NR4A1	0.312948	LEPROTL1	0.267084	IFITM2	0.318103	GPBP1	0.450652	FAU	0.321124	PYHIN1	0.425073	CDC20	0.828119	MPHOSPH8	0.458403
RNASET2	0.480808	DUSP1	0.446937	ZFP36	0.364273	CD3D	0.504521	RPL6	0.462716	FOXO1	0.518934	SERINC5	0.308788	MAFF	0.314313	RPS13	0.312912	BTF3	0.266214	RPL34	0.314041	PAG1	0.447687	MT-ND4	0.320273	GFOD1	0.424349	KIFC1	0.825108	KDM5A	0.456895
FOXP1	0.480328	SATB1	0.446643	RPL18A	0.361871	ARL6IP5	0.504111	RPL5	0.46255	NCOA3	0.515491	LTB	0.306253	RPL27A	0.312959	LYAR	0.310827	PSMB9	0.264182	RPL37A	0.312846	TRGC2	0.446063	RPL35	0.319674	SYTL1	0.422468	CDT1	0.825029	RB1CC1	0.456199
C12orf57	0.468112	ELK3	0.443278	RPL8	0.361288	AGFG1	0.503855	NBN	0.462477	HLA-A	0.513006	RPS24	0.306128	ISCA1	0.311326	OXNAD1	0.30638	RPL7A	0.264142	CD52	0.312685	NAP1L4	0.445568	LGALS3	0.315919	ARL4C	0.414083	H2AFY	0.824742	RNMT	0.447277
GIMAP1	0.461581	TNFAIP8	0.441036	CD6	0.359948	SAT1	0.503354	PTPN1	0.462436	P2RY10	0.512577	LINC00623	0.305289	ZC3HAV1	0.304931	SNHG8	0.305157	RPL10	0.262677	PPIA	0.308102	COTL1	0.438948	RPL37	0.314509	IER5	0.413595	ASF1B	0.82202	TRAPPC10	0.446143
MCUB	0.460977	ZFAS1	0.440511	RPL14	0.359167	ARPC3	0.503169	MSI2	0.461572	TMEM154	0.507549	FTH1	0.302289	GABARAPL1	0.304884	PARP8	0.30073	AKNA	0.262464	RPS3A	0.302169	STIP1	0.437413	MT-ND4L	0.314378	MIDN	0.413133	CCL3	0.820384	AC025164.1	0.445078
RPL28	0.459953	RACK1	0.438107	FRMD4B	0.356733	CXCR6	0.50172	SNHG25	0.461221	ID3	0.506016	SELL	0.30186	FBXO34	0.304714	CD99	0.300429	FAU	0.259646	TMA7	0.298877	SLA2	0.434599	RPS3A	0.313074	CHMP1B	0.411736	RAD51AP1	0.817403	SAMHD1	0.43656
ZFAS1	0.457505	FOXP1	0.437375	RPS9	0.356246	C9orf16	0.501501	ESYT2	0.458876	TULP4	0.505949	RPL28	0.300629	CDC42EP3	0.303171	GZMM	0.299912	ITGB2	0.259622	ZNF276	0.294024	CTSW	0.434567	RPS12	0.312395	RRBP1	0.410608	DBI	0.815904	GTF2I	0.435375
CAMK4	0.45688	FAM107B	0.436959	RPS8	0.355837	CYTIP	0.501224	GPX4	0.457766	PRDX2	0.505003	PIK3IP1	0.291518	SLC2A3	0.299932	MYADM	0.298141	EIF3K	0.257466	RPL10	0.29247	CD3D	0.430782	COMMD8	0.310669	SUN2	0.408607	HSPB11	0.814805	MYO1F	0.434803
NSA2	0.448593	CRYBG1	0.434863	RILPL2	0.353803	VAMP5	0.495921	PKM	0.451905	ZNF281	0.504863	GIMAP7	0.289187	CCT2	0.299704	RPLP1	0.296256	DTHD1	0.256696	SORL1	0.286012	VAV3	0.43073	RPS28	0.307942	GPATCH8	0.408553	FEN1	0.814744	NEMF	0.434151
UXT	0.443582	RPS15	0.434756	ODF2L	0.351278	TNFSF10	0.494118	RPL36	0.451692	ENO1	0.501862	RIPOR2	0.289182	GPR171	0.299299	PABPC1	0.290123	BIN2	0.256465	RPL7A	0.285592	IFI44	0.430242	EEF1B2	0.30518	IFNGR1	0.407679	USP1	0.808306	THOC2	0.43053
IKZF1	0.441141	RPS15A	0.433786	RPL23	0.350151	DUSP4	0.492866	MRPL3	0.451399	CLIP1	0.499015	RACK1	0.288383	LINC00513	0.298497	CCL4	0.289135	EIF3F	0.256328	RPS29	0.282125	CBLB	0.429968	ARF6	0.302327	RNF125	0.407079	LSM3	0.806991	CCNH	0.43024
EPB41	0.433909	AC058791.1	0.43364	RPS23	0.350102	TMBIM6	0.492401	TRIM8	0.451141	HDAC7	0.498255	S100A10	0.283512	NFKB1	0.297383	CD3G	0.288311	GGA2	0.25606	RPL38	0.281091	CD3G	0.4297	PTPN4	0.301887	RAP1B	0.401379	CBX5	0.804558	DOCK10	0.430047
APBA2	0.432908	TOB1	0.42859	RPS13	0.348294	HIF1A	0.491852	MBD2	0.450131	YWHAB	0.495668	EEF2	0.275012	SRSF2	0.294635	RPL19	0.288113	PRKCB	0.255485	RPS12	0.279366	CCSER2	0.427299	RPL34	0.299805	OSTF1	0.400706	CBX3	0.802343	LYST	0.427963
PABPC1	0.432334	FAU	0.418586	USP36	0.346436	TNFAIP8	0.491108	RPL39	0.449641	ATOX1	0.495381	ARHGAP15	0.27142	RPS16	0.293254	FAU	0.286189	EIF3G	0.254918	CCL5	0.278504	SOD1	0.426558	RPL7A	0.299221	JAK1	0.399146	ANAPC11	0.800043	SMC5	0.426555
EEF2	0.42488	KDSR	0.418555	SOCS1	0.346253	PPA1	0.482834	RILPL2	0.447379	TUT7	0.49404	FOXP1	0.267482	TPT1	0.292172	RPS2	0.285824	SIPA1	0.254573	NACA	0.278025	SLF1	0.424494	CCDC69	0.297649	NFE2L2	0.396233	PGAM1	0.799504	PPP4R3A	0.423939
AAK1	0.422476	CDC14A	0.416283	RPL22	0.345794	CD28	0.482665	RPL8	0.446587	LAX1	0.491482	TC2N	0.264757	CDC14A	0.290569	GADD45B	0.285788	COX6B1	0.252161	MT-ND3	0.275989	CTLA4	0.424121	TSEN54	0.295266	GZMA	0.393894	NASP	0.797271	WAC	0.423026
RCAN3	0.420216	LDHB	0.410984	BATF	0.343177	PSMA7	0.480747	RPL7	0.443556	JAK1	0.491274	SOCS3	0.262837	CD44	0.28738	CD226	0.285784	ERP29	0.251829	RPL35	0.269766	IFI35	0.423096	LMO4	0.29193	LMO4	0.392798	SMC1A	0.797158	DNM1L	0.422166
ALKBH7	0.419956	TNF	0.410107	RPL27A	0.342291	ITGB2	0.478995	TXK	0.44245	PRDM2	0.491262	AC245297.3	0.262668	TCF7	0.287368	FTL	0.285238			RPL30	0.269186	DNAJA4	0.421082	AC245297.3	0.291064	ITM2C	0.391753	CCDC167	0.796718	IRF1	0.421168
SAMHD1	0.410589	EEF2	0.40681	RPL37A	0.342003	JPT1	0.477394	RPS28	0.439481	ZBTB38	0.491262	MGAT4A	0.261574	UBE2A	0.287164	RPS5	0.283175			RPL23A	0.25889	CCDC6	0.420354	NR4A2	0.288849	CLEC2B	0.385403	CHEK1	0.796486	COPA	0.41913
SNHG25	0.403662	PFDN5	0.402297	TOMM7	0.340403	UBE2K	0.476057	TGS1	0.439392	TRBC1	0.490771	BTG2	0.261516	CSRNP1	0.285844	RPS15A	0.283003			RPS23	0.256363	TRAF5	0.418653	PDCD4	0.287452	DHRS7	0.38316	PSMA4	0.795831	CNOT1	0.419043
EEF1D	0.403482	SERP1	0.399281	TMSB10	0.338542	UQCR11	0.474441	RORA	0.437461	C4orf48	0.487328	ATM	0.260605	EVI2B	0.284727	CHCHD10	0.280856			RPL6	0.256038	SLC5A3	0.411246	ECI2	0.28719	PIM1	0.382628	GNG5	0.79476	POLR2B	0.418318
DGKA	0.395374	RPL28	0.396588	NCF1	0.332961	TXN	0.473161	NDUFV2	0.437228	ZNRF2	0.4873	TNF	0.259159	AC058791.1	0.282783	UQCR11	0.280776			RPL39	0.254387	EZR	0.411223	RPL29	0.285973	PPP1R15A	0.381961	SGO2	0.794226	ITGA4	0.418034
SF1	0.383153	THEM4	0.39653	LEPROTL1	0.33246	UBE2E3	0.472601	CIRBP	0.43551	USP48	0.486181	TMEM123	0.258392	XBP1	0.281887	PPDPF	0.279556			RPL7	0.250579	ZFAND2A	0.411122	TSPO	0.284785	ALOX5AP	0.379697	CHCHD2	0.792562	DDX46	0.417408
AP3M2	0.365827	TIMP1	0.395066	RPL27	0.332189	RILPL2	0.471439	HINT1	0.434285	AC058791.1	0.48534	ARL4A	0.257853	RPL13A	0.281703	PAXX	0.277615			AKNA	0.250083	SLA	0.410608	RPL10	0.284532	CAST	0.375409	FBXO5	0.792555	STK10	0.417156
HIST1H1D	0.363395	NOSIP	0.392991	RPL35A	0.32991	SUB1	0.470589	SAP30	0.432841	SCAND1	0.480003	CCND3	0.257006	SRSF7	0.280911	RPL22	0.274916					AC243960.1	0.409741	RPS18	0.284319	AC007952.4	0.373723	SNRPE	0.792091	PLEKHA2	0.416689
ABLIM1	0.362422	GIMAP7	0.388326	MYH9	0.329613	SSR4	0.469323	DGKA	0.431986	RHBDD2	0.479516	KLF9	0.256451	MORF4L2	0.278485	BTG1	0.274184					CD82	0.407451	PCMTD1	0.284232	FLNA	0.373138	GSTP1	0.790542	ZNF644	0.415332
TGFBR2	0.359896	SARAF	0.388208	RPL35	0.327741	ELOB	0.467033	FOXO1	0.428114	TENT5C	0.47315	CSKMT	0.25383	EIF5	0.273495	GTF3A	0.273808					IFI16	0.402855	DHRS7	0.282862	VPS37B	0.368953	MCM4	0.790146	TRIP12	0.413283
RPS17	0.359124	MAF	0.385423	DYNLT3	0.327658	CD6	0.465833	AP3S1	0.427467	COX5A	0.47243	FXYD5	0.250247	JMJD1C	0.266072	EEF1A1	0.273336					RGCC	0.401823	UBA52	0.278319	RHOC	0.362194	COX5A	0.789277	ADAR	0.413089
MT-ND3	0.35554	TRADD	0.383225	RPL4	0.327266	TPM3	0.465619	EIF3E	0.425254	CSGALNACT2	0.471327			RPL23A	0.264912	RPS7	0.272689					RUNX3	0.399251	EMB	0.278133	SYNE1	0.361845	SPC25	0.788869	PTPN22	0.412755
PRMT2	0.354075	TESPA1	0.381562	METTL9	0.326227	GPR171	0.465259	PLIN2	0.422864	CREM	0.471277			UBE2D3	0.263397	RPS19	0.270828					ATP2A2	0.396123	BTG1	0.275568	MYL12A	0.360835	YBX1	0.788154	MIA3	0.409565
EIF2S3	0.346952	NDFIP1	0.377286	ITM2B	0.321081	MAP3K8	0.465116	UGCG	0.421344	UHRF2	0.47055			PITPNC1	0.262116	OST4	0.269843					RNF115	0.394269	NUCB2	0.275324	FAM49B	0.358264	BRCA1	0.786985	TSPAN14	0.407584
EIF3L	0.344317	FOSB	0.376355	STK24	0.321073	MYDGF	0.461998	RACK1	0.415898	CASP1	0.466272			C6orf48	0.262081	RPL18A	0.2696					UBE2L6	0.393891	RPL23A	0.275095	SIPA1	0.356175	FANCI	0.786419	TRIM22	0.407457
TOMM20	0.337008	ARL4A	0.374158	TIMP1	0.319006	SOD1	0.461844	RGS10	0.413796	ZEB1	0.465322			DSTN	0.261834	RPL11	0.269287					PHLDA1	0.393255	FTL	0.274659	RASSF1	0.352442	HMGB3	0.778182	RBL2	0.405354
STK38	0.332059	IFNGR1	0.374012	RPS19	0.31858	BCL2L11	0.45977	SINHCAF	0.41246	NOP58	0.463736			CAPG	0.261699	PGK1	0.269163					TRIM22	0.393099	BAZ2B	0.272778	PRKX	0.351001	NUCB2	0.777697	YME1L1	0.404781
TNFSF8	0.330448	ODF2L	0.372372	CD99	0.316945	FBXO32	0.459242	SOD1	0.410692	LAPTM4A	0.462527			SLC7A5	0.260198	CITED2	0.268398					ARAP2	0.391568	RNF125	0.272706	YPEL3	0.349808	KPNA2	0.77727	ATP1A1	0.403227
ADD3	0.328116	MCUB	0.369393	AC016831.1	0.316012	DAPP1	0.455254	MYCBP2	0.410669	MX1	0.45879			NABP1	0.259921	PTGER4	0.2665					DNAJB6	0.390058	CD96	0.271807	RPL7	0.339342	DHFR	0.773513	RNF125	0.40231
COMMD6	0.327819	GLIPR1	0.36647	PRNP	0.315616	CPD	0.454667	CTSB	0.40849	LIMS1	0.45802			CEBPZ	0.256658	PLP2	0.265792					GOLGB1	0.388905	RASSF1	0.27043	SSH2	0.337056	MRPL51	0.77101	HUWE1	0.400522
TMEM107	0.317328	RASGRP2	0.36581	RPL6	0.315564	GNG5	0.452857	RPS3A	0.408172	TFRC	0.457462			PLP2	0.255602	ARL4A	0.263751					APOBEC3C	0.388878	RPL19	0.270184	SNHG9	0.336564	NDC80	0.769052	GPATCH8	0.400064
GIMAP4	0.314254	TSC22D3	0.36095	PLEKHO1	0.315372	YWHAQ	0.452736	TP53INP1	0.408098	CALM3	0.449925			STOM	0.254759	IER5L	0.263204					TERF2IP	0.38854	RPL27	0.269298	LSP1	0.335169	PSMB3	0.768066	CWC25	0.399714
COX4I1	0.307523	BTG1	0.358638	PLP2	0.312585	PGAM1	0.452676	RPL3	0.406025	TSPAN5	0.44827			HECA	0.253606	ATP5MD	0.26208					PTGES3	0.386204	RPL13	0.268985	PFN1	0.333941	RRM1	0.765461	LNPEP	0.397526
PDE3B	0.300798	RCAN3	0.354946	EVI2B	0.312194	TNFRSF25	0.45116	RPL11	0.40585	EIF3J	0.438551			ZFP36L2	0.252094	COMMD6	0.261098					PAPOLA	0.385024	BCAS4	0.268841	DDIT3	0.333438	NAA38	0.764852	DOCK8	0.395965
PLCG2	0.294295	LINC00513	0.347675	RPS3	0.311562	TSPO	0.450472	SLA	0.405209	GOLGA8B	0.437764			PARP8	0.250941	RPS4Y1	0.259377					TP53INP1	0.382505	A1BG	0.260228	TAGAP	0.332289	HLA-DRB5	0.764828	TFRC	0.393117
SFXN1	0.291643	RIPOR2	0.345347	RPL23A	0.310329	UQCR10	0.450181	IPCEF1	0.403214	C16orf87	0.437551			EML4	0.250616	ARL4C	0.258881					HERC5	0.379689	SLC9A3R1	0.258007	GLUL	0.331151	NCAPG	0.76249	MBP	0.392654
NPM1	0.289856	RPS17	0.341905	PDE4B	0.308923	TANK	0.450042	ATP5MC2	0.403163	SDF4	0.436976					TNF	0.258872					TIGIT	0.379482	RPS15A	0.25183	CD53	0.326127	TACC3	0.760449	DNAJB14	0.38917
TNFRSF25	0.288584	SLC2A3	0.341195	RPL39	0.308008	MSN	0.447766	RPS18	0.402332	FAS	0.436625					ATP6V1G1	0.257039					H1FX	0.378277			AES	0.324692	RAD21	0.759904	IQGAP2	0.388905
SLC39A10	0.28759	RPL15	0.339997	TMEM123	0.307468	PKM	0.444943	RPL37	0.40077	AC008105.3	0.434722					FOSL2	0.256816					CEMIP2	0.378175			SLC9A3R1	0.321359	KIF23	0.754752	TRPS1	0.388255
BTF3	0.286119	PIK3IP1	0.339561	CD96	0.305658	CAB39	0.444929	RPL34	0.400031	CCDC66	0.430833					AC245297.3	0.255488					GBP1	0.376997			CSRNP1	0.319524	GZMA	0.753701	TPR	0.385264
TC2N	0.28547	PLK3	0.337034	CCNH	0.305644	LIMA1	0.444118	NDFIP2	0.399931	ARL6IP5	0.429524					RUNX3	0.253829					SPATS2L	0.375937			KDM6B	0.318094	ATP5PF	0.753694	DDX5	0.384632
TNRC6B	0.282803	ITM2B	0.33637	RPS11	0.303964	CYBA	0.442568	TMPO	0.399517	WSB1	0.429503					TMEM14C	0.253035					TRBC2	0.374832			PAXX	0.314728	TPM4	0.74928	NOP58	0.383067
TMEM243	0.279766	VSIR	0.33398	RPL26	0.303934	PDE3B	0.441417	SGK1	0.399	MAN1A2	0.429463					APRT	0.252545					PARP14	0.374604			LINC00623	0.307106	HNRNPAB	0.744898	PUM1	0.3827
RPS24	0.278582	TNFAIP3	0.326824	PFKFB3	0.303692	NFIL3	0.441289	SLC4A7	0.39876	TDRD3	0.428121					AC026979.2	0.251631					ARID4B	0.374465			ATM	0.306845	CENPH	0.744469	TACC1	0.382612
SNHG9	0.276497	UPP1	0.326807	CIB1	0.301132	TGIF1	0.440194	EEF1B2	0.397675	TNFRSF25	0.424962					UQCRB	0.251411					ZCCHC2	0.372561			ADGRE5	0.303892	UQCRQ	0.742286	ZAP70	0.380828
COX7C	0.273243	TLE4	0.326598	RPL19	0.300509	SLAMF1	0.438885	GLCCI1	0.396174	IL10RA	0.424355					RPL5	0.251315					EPSTI1	0.372518			POLR2L	0.303023	TALDO1	0.741978	KTN1	0.376727
GABPB1-AS1	0.272174	PRNP	0.325729	BAZ1A	0.300156	PSME2	0.438847	PAK2	0.395398	NCK2	0.422146					RPS15	0.251118					NR3C1	0.368816			VAV3	0.302763	GMNN	0.735182	SRSF4	0.376652
UQCRB	0.266562	CD4	0.312591	CDV3	0.299915	UBL5	0.437904	NME3	0.394705	GPR183	0.421721					LEPROTL1	0.250761					GPR174	0.367899			H3F3A	0.302179	PSMB2	0.735075	EPS15	0.376098
C6orf48	0.264321	GADD45B	0.307517	CD226	0.299524	DYNLRB1	0.437595	LBH	0.393337	SQSTM1	0.420441					LEPROTL1	0.250761					CCT3	0.367049			HNRNPA0	0.300766	ERH	0.733567	PHF20L1	0.375863
FXYD5	0.260753	CAMK4	0.306816	PPP3CA	0.299127	TIPARP	0.436588	RPS13	0.39118	APLP2	0.415362											KIAA1551	0.366043			SELPLG	0.299358	RBX1	0.733231	NUTM2B-AS1	0.374519
TMC8	0.260691	SPOCK2	0.301501	LUZP1	0.298081	TMEM123	0.435221	AC090152.1	0.390284	TOR1AIP2	0.412878											GABARAPL1	0.364329			JUND	0.295906	HLA-DPA1	0.728428	ASXL1	0.374508
TNFAIP8	0.259953	FAM177A1	0.297598	SYPL1	0.296494	FXYD5	0.434292	CD82	0.390008	SYNE2	0.40927											CCT4	0.361501			RPL31	0.293784	CDCA8	0.728284	ERICH1	0.374241
GIMAP2	0.256561	EEF1D	0.295782	RACK1	0.295648	RAB9A	0.434258	CUTA	0.389281	RYBP	0.407768											ZBTB38	0.360299			ARF6	0.290497	SGO1	0.727414	NAP1L4	0.37235
CCDC66	0.251157	EIF4B	0.291346	RPS25	0.295403	PAK2	0.434093	PIK3IP1	0.388011	THEM4	0.407629											CD81	0.358838			FOXN3	0.290332	KIF15	0.725413	KAT6B	0.372242
WDR74	0.250173	NSA2	0.291202	RPS21	0.293245	ELMO1	0.433426	HPCAL1	0.386118	RAB9A	0.405436											SIRPG	0.358055			INPP5D	0.290221	TXN	0.725165	PAFAH1B1	0.370339
		MAML2	0.290776	CALM2	0.292071	SEC11C	0.432197	SMS	0.385765	AC016831.5	0.404389											GALM	0.356185			IFRD1	0.286383	ORC6	0.724846	RNF115	0.36978
		SMDT1	0.290539	ARHGDIB	0.291739	WASF2	0.431916	PRDX1	0.385638	ARPC1B	0.404186											HSPA8	0.356107			NDUFB2	0.284026	PPP1CA	0.724758	USP47	0.369504
		TXK	0.28871	YBX1	0.291655	ARPC5	0.430948	CDV3	0.384949	ASXL1	0.403959											AP3S1	0.354608			ARPC5L	0.283898	ATP5MF	0.723278	TUT7	0.368745
		DDX21	0.284309	RPL37	0.290235	FKBP1A	0.430863	RPL15	0.383771	TRAF1	0.399844											ITGA1	0.353658			STAT4	0.282704	SUB1	0.720069	GLCCI1	0.367579
		PDCD4	0.280623	RPS7	0.287397	EID1	0.430298	MZT2A	0.383323	C9orf16	0.399419											N4BP1	0.350877			VAMP2	0.282567	BLOC1S1	0.719813	PTPN7	0.365717
		NCF1	0.276909	RPL18	0.286541	RNF213	0.429481	RPLP1	0.380369	METTL8	0.396461											TRG-AS1	0.349957			PDIA3	0.281315	CDCA5	0.717616	GGNBP2	0.364477
		CXCR4	0.274264	SELENOK	0.285575	HMGB2	0.428506	SNX9	0.380089	PTPN1	0.39557											PSMB8	0.346718			NEU1	0.281136	LIG1	0.715343	TMC6	0.363527
		TMEM173	0.273819	CD5	0.285344	RHOA	0.428281	IQGAP1	0.379366	GOLGA8A	0.394738											TRAT1	0.346224			PRDX5	0.280725	COX6C	0.714321	NSD3	0.362031
		ARHGAP15	0.273195	RPL12	0.284662	TMEM70	0.428228	RPS2	0.378433	GRSF1	0.392966											SUB1	0.345211			MT2A	0.27661	HIRIP3	0.7139	ARHGAP45	0.360819
		AC016831.1	0.272368	POLR1E	0.284275	ATP5MF	0.427115	SLC25A6	0.378049	TANK	0.392758											PPP1R2	0.343331			SEPT7	0.27549	NCAPD3	0.712225	SRSF6	0.360038
		ANKRD28	0.270065	OCIAD2	0.283771	NCF4	0.427037	RPS6	0.377036	TXN	0.392457											XCL2	0.343249			CCL5	0.275061	NSD2	0.711517	CWF19L2	0.358857
		GIMAP1	0.269142	EIF3E	0.282812	COPE	0.426592	ACTG1	0.374334	B2M	0.391261											VAMP5	0.342591			LAMP1	0.274722	AP2S1	0.711441	MAT2A	0.358718
		XBP1	0.26609	PGK1	0.282538	PSMD8	0.425105	COX7C	0.37419	GLCCI1	0.389602											LRMP	0.341346			SORL1	0.274499	PRC1	0.707789	JAML	0.355945
		PPP1CB	0.265137	RPL41	0.278954	NDUFS5	0.424773	RPL18	0.373358	STAT1	0.389149											PDE3B	0.340983			P4HB	0.274404	PA2G4	0.706988	ATP2B4	0.355425
		RPL36AL	0.261811	DUSP5	0.278764	NDUFV2	0.424338	NCK2	0.372001	FOXN3	0.389111											FUT8	0.340555			CD81	0.274157	CKAP2L	0.70636	LMNA	0.35488
		MBP	0.259011	RPS5	0.278696	TMEM258	0.423941	SIAH2	0.366805	SGTB	0.387202											FXR1	0.338961			UBB	0.272867	PSMA7	0.705562	CAND1	0.353914
		CD48	0.258301	DHRS7	0.278574	TMSB4X	0.42325	DTHD1	0.36328	SYNGR2	0.386841											TAP1	0.338659			SERF2	0.269217	SNRNP25	0.704659	TBL1XR1	0.353364
		ANKRD12	0.252732	PRDM1	0.27804	FAM107B	0.420646	ANAPC16	0.362719	CUTA	0.385592											ITGA4	0.338439			RPL21	0.263606	ESCO2	0.704354	KMT2E-AS1	0.353063
				NOP53	0.277493	CDV3	0.420373	SERTAD2	0.361108	ADI1	0.383779											STAT5A	0.338356			DBI	0.262914	HNRNPF	0.703113	ADD3	0.350543
				UPP1	0.275086	STK24	0.419883	RPL4	0.358446	PAIP2	0.379538											SQSTM1	0.338068			RIPOR2	0.259927	PSMB8	0.702832	GNPTAB	0.350482
				JUNB	0.274759	IQGAP2	0.419007	CD27	0.356577	CDV3	0.379183											YPEL5	0.33778			PNRC1	0.25699	TUBB4B	0.698825	BRD2	0.348423
				TNF	0.273415	KIF5B	0.416525	SAYSD1	0.356229	ADAM10	0.37904											ASXL2	0.337386			RASA2	0.254527	GINS2	0.697461	PRKCH	0.347712
				TARSL2	0.272966	TSTD1	0.415546	RPL32	0.355563	NDUFC1	0.378174											HCST	0.336449			INTS6	0.251536	NME1	0.695513	PRPF8	0.347141
				PRDX1	0.272617	CYTH1	0.414898	NSA2	0.355358	SMAP2	0.37624											RALA	0.33498					MIF	0.694698	RNF166	0.345126
				SOD2	0.271706	FAM89B	0.414357	APRT	0.355312	IL2RB	0.375085											IRF7	0.33324					HNRNPR	0.689878	TTC19	0.343842
				CD69	0.27156	GPSM3	0.414208	ETV6	0.353971	DUSP4	0.374532											SP140	0.329654					RNASEH2C	0.689062	EPC1	0.341057
				EEF2	0.270287	FRMD4B	0.413998	SPOCK2	0.349712	ICAM3	0.36804											IER5L	0.32925					ARPC2	0.686085	SLA	0.338038
				TGIF1	0.270268	SEC61G	0.413621	CAPZA2	0.347177	RNF145	0.367947											ID2	0.329247					POMP	0.684077	NCOR1	0.336844
				PTPN1	0.270161	PRDX1	0.413487	PDCD1	0.34439	SIRPG	0.367897											ZEB2	0.329076					YWHAH	0.683951	INPP4B	0.336337
				RPL24	0.266744	ACTB	0.413325	MT-ATP8	0.342096	CTSZ	0.366705											CD2	0.327351					FDPS	0.683208	NR3C1	0.336223
				RPL7A	0.265935	MYL12B	0.411584	DNPH1	0.341152	PIM3	0.365475											CYCS	0.326713					NDUFB3	0.679955	HNRNPUL1	0.334902
				LPIN2	0.263625	TRAF3IP3	0.409571	ST13	0.339557	TNIK	0.365447											OTULIN	0.324242					MXD3	0.679523	AMD1	0.334565
				DSTN	0.26276	OST4	0.409127	GTF2H5	0.339127	CCM2	0.360001											B3GNT2	0.323493					BANF1	0.67523	PHF3	0.334008
				RNF125	0.261847	IFI16	0.408974	NDUFC1	0.338384	ALDH9A1	0.359985											CTSD	0.32343					DCTN3	0.674209	ADD1	0.332219
				RBPJ	0.259803	PDIA6	0.407886	RPL35A	0.338334	PTPRJ	0.359706											GBP4	0.321939					TUBA1C	0.674147	C6orf62	0.332212
				CD53	0.259742	TRPS1	0.407452	TSTD1	0.338025	H3F3A	0.358788											CD7	0.320361					NDUFS6	0.67395	CHD4	0.330152
				CORO1B	0.258988	STOM	0.40699	RPLP0	0.336514	PPM1G	0.358383											CFLAR	0.318923					SEM1	0.671288	MXD4	0.329578
				GPX4	0.25725	NCK2	0.406528	RPL19	0.336284	SAR1B	0.358378											TANK	0.318015					NCAPG2	0.671	DUSP4	0.329209
				RAB5A	0.255939	CAP1	0.405512	RPL29	0.335179	GPRIN3	0.357946											SLC4A7	0.317984					CENPA	0.666554	GABARAPL1	0.328471
				PABPC1	0.255327	COX8A	0.405107	MAP3K1	0.33419	GTF3C6	0.357891											AGFG1	0.31575					MYL6	0.665656	TGFB1	0.327609
				RAP2B	0.254753	GYPC	0.404276	MRPS31	0.333834	CMTM6	0.357717											DEDD2	0.313598					TXNDC17	0.665368	RSF1	0.327466
				FAM89B	0.253634	PPIB	0.404162	WASF2	0.333397	FTX	0.357686											CARD16	0.311617					FAM111B	0.662922	RASGRP1	0.325932
				PRDX2	0.253063	ETS1	0.404148	ADI1	0.332992	NORAD	0.354949											ST13	0.310982					WDR76	0.6615	UPF2	0.323063
				SERP1	0.252894	NDUFA4	0.403837	ANP32B	0.329917	BCL2	0.354007											PSME2	0.310429					SNRPD3	0.658043	CCNK	0.322493
				ARID5B	0.252678	PFN1	0.40261	RPL9	0.329707	MALAT1	0.353588											SRP14	0.309701					PSMC3	0.654473	RABGAP1L	0.321984
						CAPN7	0.40259	EIF3L	0.328809	DUSP10	0.351765											SPN	0.309521					NDUFB1	0.654093	PBXIP1	0.320256
						BRK1	0.401283	TNFRSF25	0.328726	SFT2D1	0.349746											PRKCH	0.309353					PDIA6	0.652555	EIF4G2	0.318287
						CD2BP2	0.400348	SSR3	0.328174	ZNRF1	0.349137											CD84	0.307674					HNRNPA3	0.650732	CNOT4	0.315719
						PTMS	0.400209	STT3B	0.328083	TNIP1	0.348905											GAPDH	0.307537					CENPN	0.648349	BIRC3	0.315486
						PPP1CC	0.398935	PTPN11	0.327032	MORC3	0.345644											RBCK1	0.306151					HMGN1	0.647765	ZFP36L1	0.314713
						DR1	0.398753	PHF6	0.326658	REXO2	0.343926											SP100	0.305954					PDCD5	0.646495	MYLIP	0.312524
						ANAPC16	0.398723	DNAJC15	0.326257	CLEC2D	0.342117											TRAC	0.30499					BUB1	0.645451	EIF5	0.309694
						TFRC	0.398138	ZNF281	0.32352	NOP10	0.341015											DYNLL1	0.303606					ARPC1B	0.642958	TRABD	0.308332
						RAB11FIP1	0.397699	RPL12	0.321247	CD247	0.338575											TRPS1	0.300991					UQCC2	0.642177	TCP1	0.308044
						C4orf3	0.397678	RPS21	0.320997	OTUD5	0.338446											STAT3	0.3005					HNRNPD	0.641561	EIF3A	0.302842
						CD226	0.396228	EIF4B	0.320894	PRNP	0.336984											ELF1	0.300172					SET	0.639276	FLNA	0.300597
						NDUFA1	0.395881	RPS9	0.32086	MSI2	0.33489											BTG3	0.299422					COX17	0.638647	TGFBR2	0.298988
						CHMP5	0.394339	LRMP	0.320125	C12orf57	0.334455											PSTPIP1	0.299336					EBP	0.637494	ARRDC3	0.298892
						TRBC2	0.393298	CAMK2D	0.320082	RHOG	0.33432											HLA-A	0.299085					RHOA	0.636228	RBBP6	0.29823
						NDUFA13	0.39323	PGLS	0.319675	MAP1LC3A	0.333493											PLA2G16	0.296057					KIF2C	0.633955	MYADM	0.296924
						FOXO1	0.393002	RPS23	0.319019	ISCU	0.331463											UBE2A	0.295393					CLIC1	0.632666	MIDN	0.296922
						COX5B	0.392012	CTBS	0.317493	ATP6V1G1	0.331383											SP110	0.295233					FAM111A	0.63056	CCDC186	0.296134
						LAMTOR4	0.391563	PFDN5	0.317355	GATA3	0.331216											MCL1	0.294215					C21orf58	0.6291	ARID4A	0.294276
						CCDC6	0.391458	MYL6B	0.315671	CIRBP	0.330544											ETNK1	0.293147					NDUFB11	0.627056	STIM2	0.293903
						EDF1	0.391457	CCDC167	0.315628	FAM129A	0.329276											SH3KBP1	0.293101					SDF2L1	0.625609	SENP6	0.292506
						LAMTOR5	0.391293	BNIP3L	0.314339	PRDX1	0.328563											CCT6A	0.291887					CCDC34	0.623767	RSRC2	0.290245
						DBI	0.390968	C12orf57	0.314105	USP47	0.327935											NFKB1	0.291764					ALYREF	0.62051	OTULIN	0.290086
						CTSC	0.390518	C19orf53	0.313982	TP53INP1	0.327749											TRBC1	0.291084					YEATS4	0.620183	NFKB1	0.287554
						SYTL2	0.390379	RPL23	0.310742	NME3	0.32646											CNOT6L	0.290901					COX6A1	0.618872	TAOK3	0.286533
						TMEM59	0.389549	COMMD6	0.310228	RHOC	0.319737											MSN	0.289062					NDUFB2	0.618689	CREBRF	0.286149
						SLF1	0.388071	TXNIP	0.308592	MRFAP1	0.319651											PTPN6	0.287772					ARHGAP11A	0.616611	CUL3	0.286085
						HMGN1	0.387479	IFT57	0.307835	GCHFR	0.319362											CCT2	0.286277					ATP5IF1	0.614399	MAP4	0.284205
						ITPR1	0.384172	RAN	0.30769	ATP6V0E1	0.319344											RABAC1	0.285645					HIST1H3G	0.614099	BRD4	0.282515
						SUSD3	0.384085	RPL24	0.306947	TNIP2	0.317901											GNG2	0.285638					SAE1	0.61305	PABPC4	0.281337
						ATP6V0E1	0.383933	CD37	0.306643	TIMP1	0.317105											SH2D2A	0.284157					TFDP1	0.61289	PABPN1	0.281087
						CLPP	0.383415	RSL1D1	0.306532	CHMP2A	0.315085											LBH	0.28374					GZMB	0.612398	BAZ1B	0.280868
						UCP2	0.382567	RPS27	0.30629	PHKB	0.31446											IFITM2	0.283471					LY6E	0.612152	AC026979.2	0.280777
						FAM104A	0.381975	PSIP1	0.305708	FXYD5	0.312535											EXOSC9	0.283343					RALY	0.611632	APOL6	0.280771
						COX6C	0.381097	RPL36A	0.305547	SERPINB9	0.312196											CYTOR	0.282212					ARPC5L	0.610512	MTF2	0.279241
						SLA	0.380994	GRSF1	0.304801	CUL3	0.311376											SYTL3	0.28123					MT1E	0.610101	RPS6KA3	0.27915
						CD96	0.380922	ITGB1	0.304584	IL6ST	0.310023											INPP4B	0.280771					SUMO2	0.6091	DIAPH1	0.275338
						PSMB9	0.379178	TLK1	0.30411	NCOA2	0.30805											CD63	0.28076					HIST1H2AG	0.607163	TIAL1	0.27509
						KRTCAP2	0.379075	FKBP3	0.300847	LGALS3	0.307919											MAPRE2	0.280544					HIST1H2AL	0.604059	USP16	0.274846
						DNPH1	0.376607	CLNS1A	0.300285	STK17B	0.306069											GBP5	0.279873					LSM2	0.602105	ZBTB7A	0.274047
						OAZ1	0.376241	CAPN7	0.300003	GMFG	0.305501											MAP4	0.279396					SRP9	0.599856	TMF1	0.274018
						SQOR	0.375157	SLAMF6	0.299182	EHMT1	0.305064											THEMIS	0.279156					CDCA3	0.599754	NOP56	0.271786
						IFI27L2	0.374386	SNHG9	0.298257	SUMO2	0.30402											RNF213	0.278261					HJURP	0.599026	TUBA1A	0.269951
						GABPB1	0.371603	SMDT1	0.296801	RGS10	0.303036											GALNT1	0.277934					CALM2	0.597265	HIF1A	0.26995
						CD99	0.371255	GYPC	0.294856	UBR5	0.302405											NR4A2	0.277786					PARK7	0.596929	MAF	0.269693
						PELI1	0.369203	RPL26	0.294247	FTH1	0.298372											EVL	0.276896					TROAP	0.594113	FOSL2	0.268679
						ARPC2	0.368579	FBXO34	0.293811	NT5C3A	0.297842											SMARCA5	0.27627					GSTO1	0.593113	RIOK3	0.268471
						ATP5IF1	0.368511	STAT3	0.292107	CD58	0.296866											CYLD	0.275726					UQCRH	0.591234	BAZ1A	0.266931
						PTPN2	0.365819	RPL41	0.291666	STK24	0.29679											MSI2	0.27506					MYBL2	0.590161	PHF20	0.264629
						STAT1	0.365517	GRAMD1A	0.288574	MRPS6	0.296606											TCP1	0.274941					RFC4	0.589696	ZFAND5	0.263977
						HINT1	0.3651	RPL18A	0.287356	NECAP2	0.296568											TDG	0.273909					ATP5MG	0.588168	IL10RA	0.263598
						GTF3C6	0.364059	RPS5	0.287212	SUSD3	0.296415											DGKZ	0.27359					SHCBP1	0.588151	ANAPC5	0.262001
						PSMB1	0.363348	ARPC1B	0.284242	PGAM1	0.292903											XRN1	0.273488					NDUFA4	0.588145	MGAT4A	0.261621
						CLTB	0.363263	TMEM167A	0.28404	SH3BGRL	0.289088											ATF3	0.272441					ACYP1	0.587778	RAB21	0.261526
						ACTR3	0.36306	RPS7	0.282358	LRP10	0.288431											CD2BP2	0.271189					ECT2	0.586388	DDX27	0.260933
						CD3E	0.36269	SKP1	0.281103	CCND2	0.288104											JUND	0.269623					MZT1	0.58476	ERN1	0.259919
						SLC4A7	0.362195	ECHS1	0.280782	NFAT5	0.285569											OPTN	0.268955					PSIP1	0.58449	SF3B1	0.258674
						HLA-C	0.362151	PFDN1	0.280562	NDUFA4	0.285184											MBD2	0.267638					SAC3D1	0.5844	TIPARP	0.258318
						ARF5	0.362009	PSMB5	0.279749	FKBP1A	0.283475											COX5A	0.266853					ELOB	0.58245	MALT1	0.258249
						MYL12A	0.361445	NACA	0.279716	RAP1GDS1	0.283071											SIT1	0.266063					COX7B	0.581612	BORCS5	0.257488
						ATP5PF	0.360581	CD226	0.277545	CCNI	0.282607											SNHG7	0.265988					NDUFA2	0.578557	HP1BP3	0.254291
						TMEM50A	0.359146	HNRNPA1	0.276511	MAT2B	0.28209											IRF2	0.26588					RAC2	0.577896	MIS18BP1	0.252101
						APRT	0.358513	RAB9A	0.275468	CENPC	0.281342											NOP58	0.265445					CDK2AP2	0.577509
						SNX6	0.358377	VOPP1	0.275395	CFLAR	0.281225											HNRNPLL	0.264846					ILF2	0.576183
						SPCS1	0.358368	RAB11FIP1	0.274138	PARK7	0.2803											NT5C3A	0.26285					CKAP2	0.575345
						LAT	0.358324	SEC11C	0.274121	HNRNPLL	0.280257											BTN3A2	0.262815					ITGB3BP	0.572632
						LEPROTL1	0.35709	CHMP2A	0.273428	ABI1	0.276969											NIN	0.261016					MCM6	0.571667
						BHLHE40	0.357009	PNPLA8	0.272762	COX5B	0.276712											CSNK1G3	0.260301					UBL5	0.570133
						HNRNPA3	0.356533	CPSF6	0.272233	TRBC2	0.276354											TUBA4A	0.260174					UBE2L3	0.5691
						MX1	0.356231	SH2D1A	0.271996	BLOC1S6	0.275924											GOLGA4	0.260032					GBP1	0.568307
						COX14	0.356091	KAT6B	0.271276	NFE2L2	0.274958											IFI27L2	0.259855					VRK1	0.565824
						POMP	0.356039	SH3BGRL	0.270927	ELK3	0.274666											SPTAN1	0.259576					NDUFAB1	0.565093
						PSMB6	0.355629	LINC01934	0.270497	RAC1	0.274509											BHLHE40	0.256735					SUPT16H	0.564965
						DNAJC15	0.35537	ZC3H7A	0.270287	SORL1	0.272936											ADAR	0.255237					MAZ	0.564961
						SOCS3	0.354922	RPL13	0.270131	UQCRB	0.272007											IDH2	0.253294					COX7A2	0.56241
						MPRIP	0.354868	EEF2	0.269143	SNX5	0.271939											APOL6	0.253185					HDGF	0.558487
						PPP1R7	0.35321	GIMAP7	0.268909	CFAP20	0.271734											RASGRP1	0.253183					MZT2A	0.557901
						COX7A2	0.352886	NPM1	0.268592	EID1	0.271709											LAP3	0.253017					PSMB6	0.556883
						GBP2	0.351887	RPL7A	0.266586	CDKN1B	0.271461											HIPK1	0.252194					EIF5A	0.555473
						LCK	0.351038	RPL10A	0.265959	COMMD3	0.270926											COPA	0.25166					IFI6	0.552376
						APBB1IP	0.350527	NDFIP1	0.265354	COX17	0.270565											PARVG	0.25089					PSMA3	0.551725
						ELK3	0.349025	ANKRD44	0.265187	HPRT1	0.26991											NUB1	0.250714					RACGAP1	0.548082
						CDK6	0.348973	AC008105.3	0.26477	PMVK	0.268197											RANBP2	0.250291					IGKC	0.547349
						DDRGK1	0.34883	ARGLU1	0.264651	PTTG1	0.267424																	KIF14	0.546236
						ZNF281	0.34851	HBS1L	0.264347	ANXA7	0.265988																	CHAF1A	0.545883
						PIM2	0.348486	RPL30	0.263765	TCEA1	0.265796																	PSMA5	0.54449
						TMEM243	0.348366	COMMD3	0.262353	ARPP19	0.26531																	MIS18BP1	0.544272
						CALM3	0.347597	RPL7L1	0.262122	EED	0.264918																	PLP2	0.543516
						SH3BGRL	0.346968	MINOS1	0.261845	SPCS1	0.264797																	MAGOH	0.543106
						F2R	0.346637	MRPS21	0.261446	ZNF831	0.264699																	AURKA	0.541805
						CUTA	0.34638	BTF3	0.261338	CXCR6	0.263967																	UQCR10	0.541011
						RPN2	0.34536	RBMS1	0.26129	KIF5B	0.262226																	CXCL13	0.538693
						SSR3	0.343817	ATP2A2	0.260587	DYNLRB1	0.26188																	MRPL52	0.538688
						ARL3	0.343683	NAP1L1	0.260004	ADD3	0.261833																	SSRP1	0.538282
						GSPT1	0.343338	SLC25A3	0.259533	MRPL33	0.260705																	TMSB10	0.538224
						ATP5MC3	0.343004	TMEM173	0.259283	LY6E	0.260616																	PTMS	0.53733
						SARAF	0.342884	MDFIC	0.259046	TAB2	0.260496																	FOXM1	0.537321
						ATP5PD	0.341153	SOCS1	0.258108	IRF1	0.259859																	FKBP1A	0.536776
						CD82	0.34048	COA6	0.257443	LUZP1	0.259656																	CLTA	0.535809
						MAP1LC3B	0.339974	UQCR11	0.256054	AKIRIN2	0.258999																	BUB1B	0.534894
						PTPN1	0.338685	SRI	0.255882	MYL6	0.258486																	IFI27L1	0.534393
						CNOT6L	0.33853	UBE2E3	0.255726	RASGRP1	0.257512																	MELK	0.533845
						GALM	0.338474	RPSA	0.255712	ZNF706	0.257227																	HLA-DMA	0.53381
						IRF7	0.337828	SLAIN2	0.255613	GBP4	0.256531																	ACAT2	0.532853
						CIB1	0.337558	CLIP1	0.254979	TMEM123	0.256526																	DIAPH3	0.532851
						SPCS3	0.336613	WDR83OS	0.254146	CYTOR	0.255279																	TMEM258	0.532592
						MZT2A	0.334997	LAT	0.253335	CTSS	0.255206																	TMEM160	0.532531
						PHPT1	0.333679			IPCEF1	0.254829																	C19orf48	0.531981
						MBD2	0.333612			LINC00513	0.253618																	IFI16	0.531836
						BLOC1S1	0.333315			UBE2D2	0.253077																	MAD2L2	0.530552
						TMA7	0.33329			CTNNB1	0.252945																	VDAC3	0.53034
						SKAP1	0.333018			G3BP2	0.25231																	ANXA2	0.530106
						UGP2	0.332692			RSBN1	0.252205																	WDR1	0.527194
						COX6B1	0.332364			RNF213	0.251121																	LDHA	0.524787
						HBS1L	0.331701			CD7	0.250732																	PRELID1	0.524631
						ROMO1	0.33166																					PSME1	0.523832
						H3F3A	0.331416																					HMGA1	0.523793
						CDC42	0.330808																					ATP5F1C	0.523582
						EPC1	0.330677																					FANCA	0.522599
						PSMA5	0.330302																					POLQ	0.522315
						WIPF1	0.330069																					HLA-DQB1	0.522257
						CFL1	0.330027																					COX6B1	0.520948
						NDUFC1	0.32996																					PSMD8	0.520704
						IL2RG	0.329941																					NDUFA6	0.519716
						COPZ1	0.329862																					ATP5F1B	0.519715
						EMB	0.329427																					CDCA4	0.519111
						MRPL3	0.329023																					ACTR3	0.517654
						MRFAP1	0.328398																					SNRPC	0.517624
						ADI1	0.327979																					MCM2	0.516623
						NAB1	0.327956																					XRCC5	0.516497
						PSMC5	0.327405																					SLBP	0.516056
						PSMB8	0.326294																					TPM3	0.516007
						TPI1	0.325738																					IFNG	0.515783
						RGS10	0.325319																					E2F1	0.515594
						ETHE1	0.32529																					NCAPD2	0.515281
						RAC1	0.324785																					MND1	0.514061
						OGDH	0.324631																					LDHB	0.511623
						DYNLL1	0.323517																					SRSF9	0.51147
						MAP1LC3A	0.323305																					SUZ12	0.51124
						SELENOT	0.322212																					CKAP5	0.511152
						ATXN1	0.322111																					GTF3C6	0.510788
						TALDO1	0.322064																					LSM7	0.510675
						ICAM3	0.321849																					VPS29	0.510101
						BCAP31	0.321102																					PPDPF	0.510056
						NDUFA2	0.320763																					ANP32A	0.509485
						TRAC	0.31998																					GGH	0.508367
						SEC61B	0.319201																					LCP1	0.50767
						APOBEC3H	0.31774																					HP1BP3	0.507433
						KRAS	0.317489																					SRSF10	0.507405
						RAC2	0.316994																					BOLA3	0.50618
						PSME1	0.31572																					VIM	0.505496
						VDAC1	0.315438																					POLR2L	0.505249
						CD3G	0.315357																					CIP2A	0.504718
						SERPINB1	0.31521																					HINT2	0.504602
						PSMB2	0.314468																					HIST1H2AH	0.503385
						CHST11	0.314437																					DYNLL1	0.502173
						VPS28	0.313922																					RPL39L	0.501623
						RNF7	0.313592																					MDH1	0.501056
						CHCHD2	0.313275																					CDCA7	0.500998
						LDHB	0.313218																					TOPBP1	0.500755
						N4BP2	0.31241																					HNRNPM	0.500724
						PHACTR2	0.312279																					CCT5	0.499602
						WDR83OS	0.310556																					VDAC1	0.499373
						CDC42SE2	0.308987																					PBK	0.498454
						EPS15	0.308893																					TMSB4X	0.497303
						TMBIM4	0.308458																					IFI27L2	0.496278
						PTPN11	0.307458																					DTL	0.495823
						CLIC1	0.307457																					CALR	0.495756
						THADA	0.306587																					RFC3	0.495376
						SRP14	0.306582																					CDK4	0.494915
						TMCO1	0.306338																					NDUFA12	0.494731
						DUSP5	0.305999																					ARPC3	0.49426
						BAX	0.305946																					RAD51C	0.493962
						VSIR	0.305615																					PIN1	0.493817
						ANP32A	0.305581																					ATP5MPL	0.4935
						NBN	0.30472																					COPE	0.491565
						ABRACL	0.30466																					ELOC	0.490535
						LAMTOR2	0.304112																					HLA-DQA1	0.490308
						ECH1	0.303788																					NCAPH	0.489671
						MYH9	0.30377																					EMP3	0.489426
						SAMD9L	0.303359																					EXOSC8	0.489365
						AP2S1	0.303204																					POLD3	0.489164
						UBE2L3	0.302785																					H3F3A	0.489003
						SLAIN2	0.302564																					PPM1G	0.488781
						ENTPD1	0.302394																					C1QBP	0.488017
						PRR13	0.301935																					PSMA2	0.484653
						SUMO2	0.301428																					ANLN	0.484574
						CLTA	0.300642																					DCTPP1	0.484122
						UBE2L6	0.300378																					PRDX3	0.481996
						LMAN2	0.299774																					CDKN2A	0.481631
						VOPP1	0.299181																					HPRT1	0.480834
						TPST2	0.298419																					SF3B6	0.48079
						PARP1	0.298131																					GGCT	0.480424
						PMF1	0.297532																					UHRF1	0.480267
						SFXN1	0.297387																					NDUFC2	0.479634
						TENT5C	0.297317																					TRAPPC1	0.479568
						SINHCAF	0.296523																					BUB3	0.479561
						PPM1G	0.296398																					MAGOHB	0.479273
						RTF2	0.296145																					YWHAE	0.478706
						NAMPT	0.295138																					AURKAIP1	0.478114
						ENO1	0.294876																					APOBEC3G	0.477877
						RASAL3	0.294642																					SRSF3	0.477474
						SFT2D1	0.294349																					PPP4C	0.477302
						TBCB	0.293503																					HLA-DPB1	0.476666
						APOL6	0.292969																					HSD17B10	0.475948
						DPP7	0.292842																					SPC24	0.475714
						JAK3	0.291879																					CDC25B	0.475223
						TSTA3	0.291876																					RNASEH2B	0.474982
						PTP4A2	0.291382																					NDUFB10	0.473285
						GLIPR1	0.290568																					CKLF	0.472642
						H2AFZ	0.288867																					STOML2	0.472293
						ISCU	0.288803																					PSMD14	0.471312
						TLK1	0.288436																					MRPL11	0.470758
						PHF6	0.286771																					NDUFS8	0.470743
						PSMB3	0.286629																					NDUFB7	0.469276
						PSMA1	0.286417																					HMGN3	0.468197
						CD164	0.285911																					EIF2S2	0.46795
						PDCL3	0.285412																					NDUFB6	0.466739
						TNFAIP3	0.283403																					PSMB1	0.466589
						VAMP8	0.282884																					LRR1	0.466116
						UQCRQ	0.282032																					BARD1	0.465914
						IFI44L	0.282015																					CEP152	0.465836
						ATP6V0B	0.281355																					CYC1	0.46513
						SHISA5	0.280317																					GLRX5	0.461351
						COX17	0.280094																					RTRAF	0.461319
						SKA2	0.280021																					ROMO1	0.460161
						UBE2N	0.279987																					HAT1	0.459795
						HMOX2	0.279928																					PGP	0.459549
						NDUFB5	0.279696																					TCF19	0.459431
						ANXA7	0.279591																					BAZ1B	0.458432
						HCLS1	0.27942																					HNRNPA2B1	0.458368
						RPS27L	0.279347																					RBBP7	0.457993
						COA6	0.27926																					NDUFB4	0.457936
						TRAPPC1	0.279229																					PAICS	0.457745
						BSG	0.27905																					CAPZB	0.45751
						NDUFA3	0.278811																					NDUFA1	0.455237
						COX7B	0.278779																					PKMYT1	0.454796
						LUZP1	0.278603																					PRKDC	0.454431
						SOD2	0.278551																					NUDT21	0.452412
						REXO2	0.277979																					TIMM10	0.452247
						DRAP1	0.277774																					PSMG2	0.452173
						AAK1	0.277625																					TTF2	0.452068
						ATF7IP2	0.27749																					MRPL13	0.450197
						PBDC1	0.277443																					MANF	0.450084
						HNRNPLL	0.277349																					PHPT1	0.449971
						RABGAP1L	0.277292																					ARHGDIA	0.447798
						FOXN2	0.2768																					SLIRP	0.447551
						EIF3K	0.276771																					RHEB	0.447064
						MIAT	0.276722																					ATP5F1E	0.446906
						LGALS3	0.27601																					ETFB	0.44682
						ITK	0.275828																					CAP1	0.44615
						IFI35	0.275686																					PARP1	0.445994
						SNRPB2	0.275553																					NEDD8	0.445933
						CTSD	0.275489																					PPA1	0.445889
						SP140	0.275473																					RFC2	0.445866
						ARHGDIB	0.274004																					LBR	0.445762
						VCP	0.273995																					SPCS2	0.444183
						UBE2V1	0.273977																					MCM10	0.443879
						STAT3	0.273215																					ATP5PD	0.443546
						MRPL33	0.273002																					SH3BGRL3	0.443167
						TRAM1	0.272959																					DRAP1	0.442998
						PFKP	0.272766																					ZDHHC12	0.442737
						NDUFB1	0.270692																					CCDC18	0.442366
						CTBS	0.269559																					ATP5MC1	0.441918
						HERC5	0.269558																					COX5B	0.441848
						ERH	0.269379																					YWHAQ	0.441774
						ELF1	0.268903																					PSMD7	0.441713
						NDUFB2	0.268817																					SNRPA1	0.440992
						ATP5ME	0.268786																					KNTC1	0.440979
						CYBC1	0.26738																					HIST1H2BH	0.440776
						TAF10	0.26733																					HINT1	0.44064
						ADD3	0.267196																					ATP5PO	0.438165
						MRPL57	0.266391																					CDCA2	0.437447
						TRADD	0.266133																					HAUS1	0.437187
						AHI1	0.265734																					WDR34	0.435599
						UQCRH	0.265669																					PRDX5	0.435533
						UBE2D2	0.264546																					CBX1	0.43507
						SDF4	0.264522																					PPIB	0.434877
						HLA-A	0.263617																					PPP1R14B	0.433809
						SRA1	0.263333																					NPM1	0.433761
						NDUFA6	0.262963																					STIL	0.433462
						SRPK2	0.262688																					HDAC1	0.433007
						NME3	0.26265																					ARHGDIB	0.432869
						CRYBG1	0.262352																					ARPC4	0.432867
						NDUFB3	0.261711																					POLR3K	0.43271
						OXNAD1	0.26141																					NAP1L1	0.432014
						TSPAN5	0.260946																					SSNA1	0.431885
						NEDD8	0.26006																					TIMM8B	0.43174
						EVI2B	0.260005																					SERBP1	0.431644
						FAM96B	0.259721																					MIR4435-2HG	0.429902
						HSBP1	0.259449																					KIF4A	0.428513
						JMY	0.259264																					ATP5F1D	0.428453
						NDUFB11	0.258891																					NHP2	0.428268
						SF3B6	0.258731																					ISG15	0.428232
						COMMD3	0.258055																					TPRKB	0.427591
						AP3M2	0.25742																					SAMD1	0.427263
						COX7C	0.257202																					DNAJC8	0.426878
						SPCS2	0.257108																					NDUFA13	0.425764
						ARHGEF6	0.257029																					CDKN2D	0.425607
						USP48	0.256382																					SPDL1	0.42173
						GNAI2	0.256373																					TEDC1	0.420975
						SH3GLB1	0.256333																					SERF2	0.420691
						HM13	0.255897																					THRAP3	0.420473
						FKBP3	0.25586																					SMS	0.419482
						TAP1	0.255751																					PPIH	0.41897
						CHCHD1	0.25573																					UFD1	0.41872
						RALA	0.255632																					NCAPH2	0.417652
						LAP3	0.254625																					ITGB1BP1	0.417476
						IQGAP1	0.254594																					PSMB10	0.417155
						H1FX	0.254357																					PSMA1	0.416921
						ZNF706	0.254113																					NUTF2	0.416555
						PSMC4	0.253859																					S100A4	0.416336
						NDUFA12	0.253727																					ANXA6	0.415391
						RHOH	0.253679																					TAF15	0.414281
						COA1	0.253585																					CCT8	0.414246
						PTEN	0.253425																					SUMO3	0.412435
						GRB2	0.252875																					HSBP1	0.412295
						ATP5MG	0.252636																					CNTRL	0.412127
						ZNF831	0.25205																					TMEM109	0.4111
						SUMO1	0.251969																					MEA1	0.410931
						EIF2AK2	0.251847																					BCL2L12	0.410355
						FKBP8	0.251775																					NONO	0.410136
						LYPLA1	0.250963																					NDUFB8	0.409177
						PPP1CA	0.250824																					PCBP1	0.409041
						GSTO1	0.250735																					ATP5ME	0.408916
						PBXIP1	0.250713																					MRPS34	0.40871
						MAT2B	0.25011																					LSM6	0.408656
																												UBE2L6	0.407795
																												PHB	0.40658
																												UBE2I	0.406114
																												SSBP1	0.40554
																												NDUFS7	0.405307
																												SELENOH	0.40515
																												FIBP	0.404879
																												MRPL54	0.403571
																												TESC	0.402883
																												GMPS	0.402515
																												ANAPC15	0.402146
																												PAFAH1B3	0.40212
																												DDX11	0.401305
																												UBE2N	0.400661
																												ARHGAP11B	0.400151
																												COMMD4	0.400136
																												ATP5F1A	0.400108
																												NOP10	0.399472
																												LAG3	0.398585
																												PSMC5	0.398349
																												PFDN2	0.396992
																												SRP14	0.396975
																												GNB2	0.396334
																												MRPL27	0.396333
																												CEP57	0.395562
																												PDAP1	0.39526
																												SNRPD2	0.39484
																												NDUFV2	0.394352
																												COPS3	0.394313
																												DNAJC15	0.39403
																												PCMT1	0.393564
																												PRDX2	0.393441
																												NUDT5	0.392331
																												MRPL12	0.392067
																												CD38	0.392005
																												PSMB7	0.390689
																												SPAG5	0.390672
																												APOBEC3C	0.389751
																												NDUFA11	0.388928
																												ACOT7	0.388445
																												UBALD2	0.388186
																												CSNK2B	0.387359
																												SEC61G	0.387248
																												MPC2	0.387091
																												RAD23A	0.385313
																												SNRPA	0.38501
																												MTHFD1	0.384345
																												SNRNP40	0.384055
																												LSP1	0.383551
																												TXNL4A	0.383512
																												RBM17	0.382983
																												FANCD2	0.382931
																												KPNB1	0.382877
																												P4HB	0.382293
																												FKBP3	0.382081
																												PMVK	0.381782
																												XRCC6	0.381348
																												CENPJ	0.380905
																												ATP5MD	0.379322
																												CTCF	0.37895
																												HNRNPA1	0.378588
																												DAZAP1	0.377383
																												CDK5RAP2	0.377175
																												RBBP8	0.376557
																												ABRACL	0.375625
																												PMF1	0.375359
																												WDR54	0.375199
																												CYTOR	0.375028
																												DCXR	0.374937
																												MRPL22	0.374853
																												BAX	0.372973
																												KHDRBS1	0.372918
																												PHB2	0.372827
																												DCPS	0.371857
																												MASTL	0.371085
																												RECQL	0.371076
																												TEX30	0.370426
																												TOMM5	0.368896
																												ADRM1	0.368685
																												BST2	0.368592
																												NRM	0.368576
																												CMC2	0.368195
																												PCNT	0.368029
																												RPS27L	0.367858
																												SEPT7	0.367416
																												PSMD4	0.367203
																												HSP90B1	0.365639
																												WEE1	0.365273
																												MRPS15	0.364862
																												ACP1	0.364201
																												RER1	0.363719
																												PRDX6	0.363525
																												RAB8A	0.363364
																												POLR2K	0.362945
																												MRPS16	0.362334
																												LAP3	0.362089
																												PYCARD	0.361685
																												MRPL23	0.360902
																												ARL3	0.3607
																												TUFM	0.360624
																												CCT6A	0.360448
																												ARL6IP4	0.359631
																												BUD31	0.358805
																												AIP	0.358118
																												TMX1	0.35747
																												PUF60	0.357217
																												NDUFS3	0.356681
																												SUMO1	0.356162
																												EID1	0.356075
																												MYL12A	0.355756
																												TMA7	0.355653
																												CISD2	0.355282
																												VBP1	0.35475
																												LMNB2	0.354407
																												RPL26L1	0.353954
																												LAGE3	0.353379
																												NENF	0.352973
																												PRDX1	0.352902
																												GLRX3	0.352291
																												ZNF706	0.352107
																												POP7	0.352014
																												MRPS18C	0.351833
																												NUP37	0.350737
																												MCRIP1	0.349111
																												POLR2E	0.348466
																												NDUFAF3	0.348293
																												IFITM1	0.348006
																												MRPL28	0.347918
																												CDK2	0.346954
																												SLC25A3	0.346756
																												RPA2	0.34666
																												CCT7	0.345743
																												SRI	0.345293
																												SNF8	0.344949
																												DDT	0.344625
																												POLR2J	0.344513
																												RFC5	0.344247
																												RABL6	0.344161
																												GNAI2	0.343878
																												PET100	0.343778
																												NMI	0.343549
																												POLR2G	0.343367
																												RBBP4	0.343139
																												UQCRFS1	0.34289
																												TAP1	0.341952
																												GTF2A2	0.341943
																												SH2D1A	0.34147
																												MX1	0.341321
																												HADH	0.341294
																												RFC1	0.341183
																												TIPRL	0.341052
																												HMGXB4	0.340393
																												RPLP0	0.33991
																												ACAA2	0.339876
																												PRIM1	0.339605
																												BSG	0.339474
																												ATP5MC2	0.33935
																												LAMTOR2	0.339262
																												GDI2	0.338823
																												PTBP1	0.338762
																												MDH2	0.338596
																												SLC25A11	0.338484
																												HSPA6	0.338031
																												SEC61B	0.337898
																												PXMP2	0.337873
																												FAM96B	0.33753
																												NUDCD2	0.337363
																												NTAN1	0.336782
																												MRPS11	0.336406
																												CCT2	0.336304
																												MRPL57	0.33582
																												RBM3	0.335654
																												CACYBP	0.334689
																												GMFG	0.334582
																												RRP7A	0.333816
																												ECI1	0.333743
																												KRTCAP2	0.333311
																												SUCLG1	0.333185
																												CD99	0.332789
																												PTPN6	0.332679
																												MRPL47	0.332262
																												PSMC1	0.331839
																												RAC1	0.331772
																												NELFE	0.331704
																												SCCPDH	0.331508
																												CYB5B	0.330512
																												NUDC	0.329629
																												CHCHD1	0.329211
																												UQCRC1	0.329009
																												MTCH2	0.328652
																												AC084033.3	0.327437
																												S100A6	0.327295
																												CEP295	0.326984
																												NOP56	0.326913
																												MYL12B	0.326075
																												RPL22L1	0.326044
																												ACTL6A	0.324862
																												PSMC2	0.324828
																												AL441992.1	0.324736
																												MRPL18	0.32461
																												DLEU2	0.324421
																												ARF5	0.324048
																												MGME1	0.322768
																												HPF1	0.322399
																												PPP1R7	0.322341
																												EXOSC9	0.321902
																												CDKN2C	0.32148
																												RBM8A	0.321115
																												DBF4	0.321082
																												ITM2A	0.320944
																												ZCRB1	0.320382
																												EIF4A3	0.320094
																												SIT1	0.31992
																												NDUFC1	0.319841
																												RAB27A	0.319809
																												IFI35	0.319661
																												TMBIM6	0.319325
																												PSMD2	0.31926
																												H1FX	0.318764
																												MYL6B	0.318652
																												MIS18A	0.318531
																												COPS9	0.318046
																												EMC9	0.317795
																												XPO1	0.317746
																												MSH2	0.317582
																												PLGRKT	0.317434
																												SEC11A	0.317002
																												DECR1	0.316754
																												BRK1	0.316185
																												THOC7	0.316159
																												MMS22L	0.316074
																												SPCS3	0.315785
																												CCDC85B	0.315055
																												POP4	0.314264
																												TPGS2	0.313967
																												ATP5PB	0.31391
																												MRPL37	0.313858
																												NDUFV1	0.313663
																												PTGES3	0.31364
																												GUSB	0.313398
																												SNRPB2	0.313308
																												COA6	0.313089
																												MSH6	0.312802
																												CDC123	0.311851
																												EEF1E1	0.311817
																												ARL6IP6	0.311814
																												PPP1CC	0.311647
																												HNRNPK	0.311393
																												GADD45GIP1	0.311349
																												APOBEC3H	0.311099
																												NDUFB9	0.31099
																												HNRNPC	0.3106
																												RUVBL2	0.310576
																												GLO1	0.309437
																												RAB11A	0.308297
																												ECHS1	0.30712
																												UBE2M	0.306694
																												POLR2H	0.306124
																												PSMD1	0.304999
																												RPSA	0.304868
																												FLNA	0.304695
																												POLD2	0.304181
																												UBB	0.303918
																												HLTF	0.303563
																												FDFT1	0.303528
																												TMEM14B	0.303344
																												SRSF4	0.303165
																												MTHFD2	0.303046
																												MRPS12	0.303037
																												PSMC4	0.302865
																												MRPS36	0.302792
																												SMARCB1	0.302629
																												AKR7A2	0.301751
																												SF3B2	0.301504
																												FAM96A	0.301081
																												CENPL	0.300819
																												PRIM2	0.300541
																												SF3B5	0.30033
																												GLIPR2	0.299821
																												RSRC1	0.29979
																												FRG1	0.299587
																												POLR2I	0.29958
																												CSK	0.299408
																												COPRS	0.298864
																												TXN2	0.298756
																												ILK	0.296338
																												TBCB	0.296295
																												TRMT112	0.296039
																												TCTEX1D2	0.295996
																												PRMT1	0.295282
																												CNN2	0.294925
																												DPY30	0.294693
																												MRPL14	0.294685
																												MRPL16	0.294608
																												CHMP2A	0.294361
																												TMEM14A	0.293606
																												DDB2	0.292938
																												DNPH1	0.292193
																												SASS6	0.292142
																												DAD1	0.29214
																												SRM	0.290756
																												EIF4EBP1	0.290692
																												PSMD13	0.290355
																												OSTC	0.290285
																												TIMM13	0.290254
																												PDS5B	0.289498
																												ASNA1	0.289367
																												TRAPPC2L	0.289201
																												RFWD3	0.288283
																												MRPL17	0.287706
																												ENSA	0.287185
																												CCDC28B	0.286759
																												ELAVL1	0.286687
																												NDUFA9	0.286488
																												TKT	0.286448
																												TWF2	0.285018
																												TRIM28	0.28495
																												SQLE	0.28479
																												FKBP2	0.284645
																												MAPRE1	0.284581
																												ILF3	0.282907
																												C1D	0.281417
																												SNU13	0.281271
																												WDR83OS	0.281023
																												PRPSAP1	0.281006
																												RNF167	0.280657
																												NCL	0.280008
																												TCERG1	0.279394
																												PNKD	0.278669
																												CNPY3	0.278254
																												NKG7	0.277704
																												MRPL41	0.277362
																												TMEM18	0.277011
																												ATP6V0B	0.276981
																												MAP2K2	0.276939
																												NUP107	0.276879
																												HLA-DMB	0.276661
																												EIF2S1	0.276625
																												DPM2	0.275906
																												TLN1	0.275731
																												LMAN2	0.275387
																												PPIG	0.275004
																												VPS25	0.274352
																												C1orf35	0.273864
																												PPP1R18	0.272692
																												POLE4	0.272089
																												KHSRP	0.271966
																												CTSW	0.271765
																												RTN3	0.271484
																												RNPS1	0.270643
																												SERPINB1	0.269937
																												TMEM126A	0.268969
																												GYG1	0.26889
																												MCTS1	0.268445
																												PLEKHJ1	0.268361
																												MIR155HG	0.267745
																												ATG3	0.267472
																												CAMTA1	0.267366
																												MCUR1	0.266412
																												FH	0.265707
																												THOC3	0.265464
																												EXOSC3	0.265416
																												LRRC59	0.265408
																												ACADM	0.265391
																												HADHA	0.265352
																												DCUN1D5	0.264919
																												TFAM	0.264749
																												HSPA1B	0.264641
																												PIN4	0.264629
																												RPS17	0.264404
																												SHMT2	0.264212
																												CASP8AP2	0.263998
																												PLSCR1	0.263697
																												MPDU1	0.263387
																												RUVBL1	0.263252
																												TBCA	0.262506
																												VOPP1	0.262445
																												FAM207A	0.262231
																												NDUFA3	0.261988
																												RBM42	0.261812
																												COPZ1	0.261564
																												KIF2A	0.260994
																												MRPL55	0.260777
																												DCTN2	0.260218
																												OAZ1	0.259597
																												STAT1	0.259549
																												MPHOSPH9	0.259465
																												ATOX1	0.259234
																												ABI3	0.259005
																												IMPDH2	0.258678
																												MED30	0.258226
																												TOR3A	0.257836
																												PLA2G16	0.257482
																												BLVRA	0.257412
																												CD63	0.257385
																												PPIF	0.256877
																												EIF3I	0.255371
																												EBNA1BP2	0.254937
																												UBA2	0.254508
																												CCT3	0.254381
																												NUP210	0.254378
																												TMUB1	0.253966
																												RAB1B	0.253939
																												AKR1B1	0.253911
																												MRPL36	0.25385
																												DDOST	0.253845
																												KMT5A	0.253783
																												VAMP5	0.253669
																												GPN3	0.253593
																												GUK1	0.253257
																												HACD3	0.253162
																												ARL2	0.252984
																												COMTD1	0.252846
																												SSR3	0.252675
																												TRIR	0.252601
																												DKC1	0.252131
																												METTL26	0.251784
																												IER3IP1	0.251774
																												ADH5	0.251663
																												POLE3	0.251576
																												KRAS	0.251481
																												PHF5A	0.251448
																												NABP2	0.251425
																												MRPS7	0.250848
																												SPATS2L	0.250807
																												GTF2H5	0.250669
																												GBP4	0.250461
																												CISD1	0.250392
																												MPC1	0.250234

## Sheet: Table S8
	Table S8 - List of signature genes of CAF clusters, related to Figure 7
	iCAF				myoCAF
	gene symbol	avg log2FC	gene symbol	avg log2FC	gene symbol	avg log2FC	gene symbol	avg log2FC
	CXCL8	4.25	ISG15	0.95	RGS5	5.1	SYNPO2	0.92
	SFRP4	4.11	RUNX2	0.94	ACTA2	4.01	ZBTB16	0.92
	LUM	4.07	COL8A1	0.94	ADIRF	3.94	ITGB1	0.92
	DCN	3.87	RPS17	0.94	NDUFA4L2	3.58	PTEN	0.92
	SFRP2	3.79	F3	0.94	MCAM	3.03	FAM13C	0.91
	CXCL1	3.29	MT1E	0.94	SPARCL1	2.84	KANK2	0.91
	RARRES2	3.14	CERCAM	0.93	COL18A1	2.74	SMARCD3	0.9
	CCDC80	3.1	RND3	0.93	HIGD1B	2.7	HIP1	0.9
	MMP2	3.08	ANGPTL2	0.92	MYH11	2.6	DLC1	0.9
	FBLN1	2.87	TSPAN4	0.92	TAGLN	2.49	CCDC3	0.88
	CXCL6	2.76	ATP6V0E1	0.92	PPP1R14A	2.47	ADGRA2	0.88
	ADM	2.74	HLA-C	0.92	MYL9	2.32	EBF1	0.88
	FTH1	2.69	OSTC	0.92	MEF2C	2.31	ZBTB20	0.88
	TIMP1	2.63	LOXL2	0.92	A2M	2.3	CDK6	0.88
	C1S	2.59	AKR1B1	0.91	GJA4	2.27	PLEKHH3	0.87
	MMP1	2.52	TXN	0.91	COX4I2	2.19	PACSIN2	0.87
	TMEM158	2.49	TNFAIP3	0.91	TINAGL1	2.18	ROCK2	0.87
	DPT	2.48	OAZ1	0.9	COL4A1	2.17	SLC25A5	0.87
	CTHRC1	2.47	DPYSL3	0.9	NOTCH3	2.04	HEYL	0.86
	IGFBP6	2.47	FMO1	0.9	CCDC102B	2.02	ZNF703	0.86
	S100A10	2.46	ANKRD28	0.9	JAG1	1.99	TGFB1I1	0.86
	IER3	2.38	ICAM1	0.89	MYLK	1.95	FAM241A	0.85
	SOD2	2.35	ERRFI1	0.88	GJC1	1.92	BTG2	0.85
	COL3A1	2.34	EMILIN1	0.88	APOLD1	1.87	HSPA1A	0.85
	CXCL3	2.33	FXYD5	0.87	CSRP2	1.87	KCNAB1	0.84
	C1R	2.32	SRPX	0.87	EPS8	1.86	SERPINI1	0.84
	IFI6	2.32	RPS26	0.87	COL4A2	1.86	FRMD3	0.84
	MFAP5	2.32	CDH11	0.87	PGF	1.85	DAAM2	0.84
	MMP9	2.28	SUB1	0.87	IGFBP7	1.84	RABGAP1	0.84
	IL6	2.19	TCEAL9	0.86	APOE	1.81	JUN	0.84
	LY6E	2.17	THBS1	0.86	FRZB	1.79	FAM162B	0.83
	C3	2.16	TDO2	0.86	TBX2	1.78	SMOC2	0.83
	COL1A1	2.15	MDK	0.86	CARMN	1.77	TSPAN8	0.83
	COL6A2	2.14	CYR61	0.86	NR2F2	1.73	GUCY1B1	0.83
	MEG3	2.07	SPHK1	0.85	PLN	1.71	PLS3	0.83
	NNMT	2.06	MEDAG	0.85	DSTN	1.7	NBEAL1	0.83
	FGF7	2.01	PCOLCE	0.85	FILIP1	1.68	CRYAB	0.82
	IFI27	1.99	LMAN1	0.85	SYNE2	1.67	MYLIP	0.82
	TNFAIP6	1.99	MXRA5	0.85	ITGA1	1.66	ATP1A2	0.81
	PLIN2	1.99	BICC1	0.84	ANGPT2	1.65	PDE3A	0.81
	CA12	1.97	OST4	0.84	LHFPL6	1.65	DDX5	0.81
	SLC16A3	1.97	SMYD3	0.84	MT-ATP6	1.64	EHD2	0.81
	WISP2	1.97	DAD1	0.84	UACA	1.64	MYH9	0.81
	IL32	1.96	RPL31	0.84	KLHL23	1.62	COL14A1	0.8
	COL6A3	1.95	CALU	0.83	CALD1	1.62	SEMA5A	0.8
	THBS2	1.95	SAA2	0.82	PPP1R12B	1.6	MAGED2	0.78
	EFEMP1	1.95	ARL4C	0.82	SEPT4	1.59	ATP2B4	0.78
	IL24	1.95	COTL1	0.82	OLFML2A	1.59	C20orf27	0.78
	GAS1	1.94	SERF2	0.81	PDGFA	1.57	KTN1	0.78
	CTSK	1.94	HTRA3	0.81	MAP1B	1.56	RGS16	0.78
	CCL2	1.94	PFN1	0.81	ID3	1.55	CRIM1	0.78
	S100A6	1.9	ABL2	0.81	CPM	1.55	FABP5	0.78
	MME	1.89	DAB2	0.8	PMEPA1	1.54	LINGO1	0.77
	SAT1	1.86	RAI14	0.8	RASD1	1.54	FOXS1	0.77
	COL6A1	1.84	MARCKS	0.8	ADGRF5	1.52	CCND2	0.77
	CXCL5	1.8	TMED3	0.79	MFGE8	1.51	PTMS	0.77
	MT2A	1.8	SLC39A14	0.79	KCNE4	1.51	SH3BGRL	0.77
	S100A16	1.79	AP3S1	0.79	STEAP4	1.5	B3GNT2	0.77
	WNT5A	1.79	IFITM3	0.79	MT-CO3	1.48	PALLD	0.77
	STC1	1.79	COL12A1	0.79	UTRN	1.47	SLC38A2	0.77
	INHBA	1.77	CD63	0.78	BCAM	1.47	S1PR3	0.77
	BASP1	1.76	UBE2L6	0.78	PPP1R12A	1.47	GPR4	0.76
	MMP14	1.75	CD44	0.78	ZFHX3	1.47	NRARP	0.76
	APOD	1.72	PRDX4	0.78	PTP4A3	1.44	DLX5	0.76
	CCL20	1.69	RGS2	0.77	SOD3	1.41	CD9	0.76
	FTL	1.68	FRMD6	0.76	FKBP5	1.38	MTUS1	0.76
	CRABP2	1.68	MRC2	0.76	PLXDC1	1.37	MAP3K7CL	0.76
	ANXA2	1.68	PLXDC2	0.76	LBH	1.37	GUCY1A1	0.76
	NBL1	1.65	PMP22	0.76	LMOD1	1.36	VCL	0.76
	COL7A1	1.65	DRAM1	0.75	TPM2	1.36	NES	0.76
	PLAUR	1.63	IL1R1	0.75	TPM1	1.35	DEPP1	0.76
	NAMPT	1.63	HSP90B1	0.75	CDH6	1.34	CRIP1	0.75
	FSTL1	1.59	MXRA8	0.75	KRT18	1.34	ARHGAP26	0.74
	ENO1	1.59	BCAT1	0.74	ADAMTS1	1.33	NCK2	0.74
	PDPN	1.57	RPL28	0.74	EDNRA	1.32	TMEM47	0.74
	SERPINF1	1.57	RGS10	0.74	ARHGEF17	1.31	MT-CO2	0.73
	AEBP1	1.56	LSP1	0.74	ENPEP	1.31	PLAC9	0.73
	TWIST2	1.55	CKS2	0.74	EPAS1	1.31	CRTC3	0.73
	LGALS1	1.53	SERP1	0.74	CRIP2	1.3	SORBS3	0.73
	NDRG1	1.52	SLC25A37	0.74	LPP	1.3	XIST	0.73
	VCAN	1.51	FKBP10	0.74	CSPG4	1.29	ZFAND5	0.73
	S100A13	1.5	AP2S1	0.74	RNF152	1.29	GABPB1-AS1	0.73
	HAS2	1.5	LAPTM4A	0.74	MAP3K20	1.28	TTLL7	0.72
	PLOD2	1.49	SSR3	0.74	EDNRB	1.27	BTG1	0.72
	ISLR	1.48	COPZ2	0.74	CLMN	1.27	EIF3K	0.72
	DIO2	1.48	LGALS3	0.74	PTK2	1.27	MEF2D	0.72
	GJA1	1.47	KLF6	0.74	CSRP1	1.27	ARGLU1	0.72
	CXCL12	1.47	TREM1	0.73	MRVI1	1.26	ECE1	0.72
	GREM1	1.46	MGST1	0.73	SEPT7	1.26	TJP1	0.72
	ANGPTL4	1.45	ZFAS1	0.72	SLIT3	1.26	APBB2	0.72
	CXCL2	1.44	VEGFA	0.72	INPP4B	1.25	GATAD1	0.72
	CTGF	1.42	CHIC2	0.71	ARHGEF7	1.25	ATP1B2	0.71
	PDLIM4	1.41	DSEL	0.71	ACTN4	1.25	SLC8A1	0.71
	COL5A2	1.4	PLSCR1	0.71	MT-CYB	1.23	ANKRD29	0.71
	PDGFRA	1.39	WNT2	0.71	ARHGAP29	1.23	FXYD6	0.71
	TMEM176B	1.38	PLIN3	0.71	ADAMTS9	1.23	EBF2	0.71
	C12orf75	1.38	STK17A	0.71	CAV1	1.23	ARHGAP42	0.71
	LOX	1.38	TMEM258	0.71	ID1	1.23	MAPRE2	0.71
	FBN1	1.38	NOP10	0.71	ID4	1.21	IER5L	0.71
	PTGDS	1.37	IRF1	0.71	C11orf96	1.21	TXNIP	0.71
	FAP	1.36	BNC2	0.7	PLCE1	1.2	HEY2	0.7
	CLEC2B	1.36	ANPEP	0.7	GPRC5C	1.19	CADM1	0.7
	MIF	1.35	GOLM1	0.7	SLC38A11	1.19	JAK1	0.7
	EMP1	1.34	DLL1	0.7	ITGA7	1.19	JUND	0.7
	CTSB	1.34	TSPO	0.7	GUCY1A2	1.19	FOSB	0.7
	FBLN2	1.34	CSTB	0.7	SPECC1	1.19	ENTPD1	0.69
	SPON2	1.33	HSBP1	0.7	CAV2	1.19	SRRM2	0.69
	TMSB10	1.32	CDCP1	0.69	CHCHD10	1.19	TLE1	0.69
	P4HA2	1.31	VGLL3	0.69	NUDT4	1.19	MT-ND4	0.68
	BST2	1.3	ECM1	0.69	FAM213A	1.18	DMD	0.68
	CST3	1.3	ADAMTS6	0.69	SLCO3A1	1.18	PTPRK	0.68
	TMEM176A	1.29	SCG5	0.69	ARHGDIB	1.17	ARHGAP1	0.68
	CD82	1.29	PGAM1	0.69	NTRK2	1.16	BPTF	0.68
	C15orf48	1.29	WIPI1	0.68	STOM	1.16	ZEB2	0.68
	MYDGF	1.28	PTGES	0.68	MT-ND1	1.15	MALAT1	0.67
	SH3BGRL3	1.28	SULF1	0.68	SLC12A2	1.15	HMGB1	0.67
	RARRES1	1.28	NUCB2	0.68	NDRG2	1.14	PLEKHG2	0.67
	SERPINE1	1.28	NPC2	0.68	NEURL1B	1.13	GOLGB1	0.67
	HLA-B	1.27	GFPT2	0.67	HES4	1.13	MGLL	0.67
	CTSL	1.26	TGIF1	0.67	PDK4	1.13	TIPARP	0.67
	SEC61G	1.25	MX1	0.67	ABCC9	1.12	MT-ATP8	0.66
	COL5A1	1.24	GLRX	0.67	PDGFRB	1.12	EPN2	0.66
	HILPDA	1.24	TUBB	0.67	KLF2	1.12	TMEM204	0.66
	STEAP2	1.23	METRNL	0.66	MT-ND3	1.11	NEXN	0.66
	RCN3	1.23	EFEMP2	0.66	FLNA	1.11	TUBA1A	0.66
	TYMP	1.23	IFI44L	0.66	PRKG1	1.1	ARID1B	0.66
	TMSB4X	1.22	NFKBIZ	0.66	DGKH	1.1	LGALSL	0.65
	STAT1	1.22	POU2F2	0.65	FILIP1L	1.1	DDX3X	0.65
	TNFSF10	1.21	WISP1	0.65	UBA2	1.09	MGST3	0.65
	PKM	1.21	HMGA1	0.65	FAM107B	1.09	AKAP13	0.65
	NFKBIA	1.2	PTK7	0.65	RHOB	1.09	RCSD1	0.64
	VKORC1	1.19	SURF4	0.65	ISYNA1	1.08	TPPP3	0.64
	SAA1	1.18	RCAN1	0.65	MPRIP	1.07	SON	0.64
	EMP3	1.18	TMBIM4	0.65	RCAN2	1.07	MOCS1	0.64
	CFH	1.18	LMCD1	0.65	OAZ2	1.07	DEK	0.64
	DDIT4	1.18	LGALS3BP	0.65	EFHD1	1.06	NR2F2-AS1	0.64
	LDHA	1.17	RPL22L1	0.65	KCNJ8	1.06	MAP4	0.64
	CLMP	1.16	TM4SF1	0.65	TSC22D1	1.06	PPP1R10	0.64
	BNIP3	1.16	EVA1A	0.64	SORT1	1.05	VASP	0.64
	PPIC	1.15	COLEC12	0.64	TACC1	1.05	REV3L	0.64
	BEX3	1.14	SPON1	0.64	SORBS2	1.05	GPX3	0.63
	PSME2	1.14	GPX8	0.64	TNS1	1.05	MT-ND4L	0.63
	KDELR2	1.14	FGFR1	0.64	C1QTNF1	1.05	CACNA1C	0.63
	PDGFRL	1.14	CCDC71L	0.64	FOXC2	1.04	PHLDA1	0.63
	POSTN	1.12	GLUL	0.64	ARHGAP10	1.03	PDLIM5	0.63
	COL10A1	1.11	OLFML3	0.64	SELENOW	1.03	RBPMS	0.63
	IL7R	1.11	FAM114A1	0.63	ADAP2	1.02	CACNA1H	0.62
	G0S2	1.1	WTAP	0.63	PEAK1	1.02	ARHGAP6	0.62
	PLAU	1.08	PRDX6	0.63	MTHFD2	1.02	MYL6	0.62
	DUSP1	1.07	CYB5A	0.63	SLC7A2	1.01	MKL2	0.62
	HLA-A	1.07	HGF	0.63	ANO1	1	OSBPL1A	0.62
	LOXL1	1.07	SRPX2	0.62	ESAM	0.99	SHPRH	0.62
	STEAP1	1.06	UAP1	0.62	LGI4	0.99	FXYD1	0.62
	COL11A1	1.06	PRDX5	0.62	PDE5A	0.99	MAF	0.62
	TIMP2	1.06	PPFIBP1	0.62	ADCY3	0.99	PLXND1	0.62
	IFITM1	1.06	SH3BP5	0.62	TNS2	0.99	PPM1L	0.61
	ITGA5	1.05	ALPL	0.61	ROCK1	0.99	RAP2A	0.61
	TPI1	1.05	P4HA1	0.61	KIAA0040	0.98	ZNF704	0.61
	RHOBTB3	1.04	PDE4DIP	0.61	ARPC5	0.98	SPTBN1	0.61
	RCN1	1.04	PTP4A2	0.61	EGFLAM	0.97	NET1	0.61
	P4HB	1.04	TNFRSF12A	0.61	LAMA5	0.97	MT-ND5	0.6
	EPSTI1	1.03	SSR2	0.61	MIR4435-2HG	0.97	AC100793.2	0.6
	GAPDH	1.03	FAM20A	0.6	WFDC1	0.96	ANGPT1	0.6
	GPNMB	1.03	NTM	0.6	TBX2-AS1	0.96	PNISR	0.6
	ADAMTS2	1.02	BDKRB2	0.6	TBC1D1	0.96	ARHGEF12	0.6
	PPIB	1.02	CAPG	0.6	FAT1	0.96	RASAL2	0.6
	SELENOM	1.02	HEXB	0.6	FBXO32	0.96	LUC7L3	0.6
	NINJ1	1.02	DUSP5	0.6	MT-CO1	0.95	BCL6	0.6
	GSTO1	1.02	HSPG2	0.6	NFASC	0.95	SYTL2	0.6
	GBP1	1.01	ADD3	0.6	FAM129A	0.95	FRMD4A	0.6
	B2M	1	PDLIM2	0.6	COBLL1	0.95	RERG	0.59
	MFAP2	1	RPL36	0.59	DKK3	0.95	DST	0.59
	LXN	1	C4orf48	0.59	MSRB3	0.95	GRK5	0.59
	CD99	1	B4GALT1	0.59	CRISPLD2	0.95	MXI1	0.59
	TMEM45A	0.99	FAM162A	0.59	LZTS1	0.94	PDLIM1	0.59
	FKBP11	0.99	REXO2	0.59	PAWR	0.94	YPEL2	0.59
	CYP1B1	0.98	PDIA6	0.59	SSTR2	0.94	TOB1	0.59
	NT5E	0.97	COL1A2	0.58	FARP1	0.94	GADD45B	0.59
	S100A11	0.97	UPP1	0.58	CAMK2N1	0.94	ANXA6	0.59
	PGK1	0.97	PFDN4	0.58	PARM1	0.93	GMFG	0.58
	CKAP4	0.96	PDIA4	0.58	GNAS	0.93	DDX24	0.58
	ARF4	0.96	UGDH	0.58	TLN1	0.93	MAML2	0.58
	SERPING1	0.96	TMED9	0.58	KLF9	0.93	COL5A3	0.58
	PLTP	0.96	SEC61B	0.58	JADE1	0.93	C5orf24	0.58
	TSHZ2	0.95	FAM3C	0.58	MYO1B	0.93	TCF4	0.58
	C4orf3	0.95	CEBPB	0.58	LAMA4	0.93
	PSMB9	0.95
